# Supplementary material for: Microbe-Mineral Interaction and Novel Proteins for Iron Oxide Mineral Reduction in the Hyperthermophilic Crenarchaeon Pyrodictium delaneyi
Source: Appl Environ Microbiol. 2021 Feb 26;87(6):e02330-20. doi: 10.1128/AEM.02330-20 (PMC8105010; doi:10.1128/AEM.02330-20)
Supplement: Supplemental file 2 [file AEM.02330-20-s0002.xlsx]

## Sheet: Table S1. Significant Up in Fe
Ensembl ID	Accession	Description	N1	N2	N3	N4	F1	F2	F3	F4	padj	log2FoldChange
Pyrde_1484	A0A0P0N4B1	ABC-type cobalt transport system, permease component	0	0	0	0	47.6873	51.2272	99.9025	177.46	1.98564e-17	13.8486
Pyrde_1513	A0A0P0N531	Formate dehydrogenase, cytochrome b	0	0	1.9766	1.99231	283.475	271.765	117.003	420.719	1.25093e-25	11.4183
Pyrde_1604	A0A0P0N5B3	Inorganic pyrophosphatase	0	3.51057	4.94151	8.9654	172.204	133.712	288.007	329.995	4.57765e-17	8.24635
Pyrde_0890	A0A0P0N3Q4	Uncharacterized protein	0	1.17019	5.92981	5.97693	98.907	103.323	112.503	235.284	9.84763e-14	7.70381
Pyrde_0040	A0A0P0N262	Delta-aminolevulinic acid dehydratase	18.3191	3.51057	5.92981	7.96925	251.683	299.549	208.805	216.341	1.18024e-21	7.00929
Pyrde_0921	A0A0N7JD20	Anaerobic dehydrogenase	264.483	252.761	293.526	340.685	5185.55	5747	6240.75	9803.16	3.05298e-40	6.66125
Pyrde_0920	A0A0P0N256	Fe-S cluster-containing hydrogenase component 1	65.2619	64.3605	84.0057	75.7078	1708.8	1817.26	1498.54	1460.55	2.72421e-44	6.58037
Pyrde_1512	A0A0P0N570	Formate dehydrogenase, nitrate-inducible, iron-sulfur subunit	16.0292	10.5317	20.7544	19.9231	374.434	271.765	193.505	582.227	7.68844e-18	6.41291
Pyrde_0931	A0A0P0N2X8	Uncharacterized protein	28.6237	16.3827	11.8596	24.9039	269.345	280.447	255.606	592.197	3.72491e-17	6.00809
Pyrde_1511	A0A0P0N5I7	Formate dehydrogenase alpha subunit	58.3923	51.4884	175.918	151.416	1409.42	1571.55	1051.23	3584.09	1.10381e-09	5.99638
Pyrde_0784	A0A0P0N2Z7	Multiheme cytochrome c domain-containing protein	0	3.51057	10.8713	31.877	137.763	200.568	274.507	170.481	0.00208953	5.93476
Pyrde_0919	A0A0P0N2U9	Uncharacterized protein	19.4641	18.723	15.8128	1.99231	308.201	270.896	104.403	161.508	8.48457e-08	5.78143
Pyrde_1085	A0A0P0N4A6	Leucine--tRNA ligase	98.4654	56.1691	67.2046	76.704	765.646	892.569	830.721	1413.7	1.47835e-24	5.45891
Pyrde_1566	A0A0N7JDA0	Probable porphobilinogen deaminase	11.4495	29.2548	35.5789	13.9462	317.032	250.058	277.207	300.086	6.39292e-15	5.37082
Pyrde_0469	A0A0P0N1W3	DNA-binding protein	53.8125	35.1057	65.228	140.458	701.18	857.839	851.421	1022.89	5.14675e-12	5.20067
Pyrde_1749	A0A0P0N676	Elp3 domain-containing protein	16.0292	21.0634	27.6725	17.9308	208.411	291.735	178.204	270.177	3.63688e-18	5.16483
Pyrde_0534	A0A0P0N2Z6	Translation initiation factor 5A	64.117	50.3182	35.5789	19.9231	357.655	473.201	366.309	553.315	5.80257e-15	4.98754
Pyrde_0172	A0A0P0N192	Uncharacterized protein	14.8843	12.8721	19.766	8.9654	134.231	139.79	149.404	159.514	1.35356e-16	4.94937
Pyrde_1292	A0A0P0N3L4	ABC-type branched-chain amino acid transport systems, periplasmic component	128.234	97.1258	68.1929	44.827	753.283	731.073	790.22	833.463	9.2818e-17	4.75627
Pyrde_0995	A0A0P0N3P5	50S ribosomal protein L14e	46.9428	36.2759	35.5789	21.9154	284.358	303.022	468.012	148.548	1.58111e-09	4.61208
Pyrde_0361	A0A0P0N2U3	ABC-type dipeptide transport system, periplasmic component	58.3923	40.9567	31.6257	26.8962	355.889	375.956	350.109	253.229	1.20903e-15	4.58972
Pyrde_0610	A0A0P0N1B3	Uncharacterized protein	329.745	318.292	295.502	109.577	2069.98	2256.6	2001.65	2222.23	2.7397e-13	4.48604
Pyrde_0821	A0A0P0N3C6	Uncharacterized protein	35.4933	19.8932	10.8713	3.98462	103.323	108.532	102.603	246.25	0.000214481	4.45663
Pyrde_0609	A0A0P0N227	ABC-type Fe3+ transport, periplasmic component	54.9574	69.0412	75.111	48.8116	521.911	502.721	491.412	479.54	3.36347e-20	4.45117
Pyrde_1785	A0A0P0N690	Carbohydrate ABC transporter substrate-binding protein, CUT1 family	26.3338	19.8932	20.7544	16.9346	166.022	160.628	155.704	154.53	6.72091e-16	4.33688
Pyrde_1586	A0A0P0N4E0	RHH_1 domain-containing protein	249.598	255.101	156.152	177.316	2027.59	1146.1	1690.24	1089.68	3.29317e-14	4.22152
Pyrde_1086	A0A0P0N3Z1	3-hexulose-6-phosphate isomerase	13.7394	17.5529	22.731	29.8847	120.984	115.478	191.705	177.46	9.11821e-10	4.19227
Pyrde_1585	A0A0P0N4G2	PINc domain-containing protein	153.423	147.444	56.3332	38.8501	852.19	513.14	866.721	353.923	5.72865e-05	4.07365
Pyrde_0385	A0A0P0N2D5	Uncharacterized protein	13.7394	12.8721	10.8713	16.9346	67.1155	69.4606	81.002	135.587	8.211e-09	3.97537
Pyrde_0314	A0A0P0N2V2	CRISPR-associated protein, Csa1 family	11.4495	9.36152	15.8128	8.9654	56.5183	62.5146	54.9014	107.672	1.34437e-07	3.85631
Pyrde_1661	A0A0P0N5R2	Glutamyl-tRNA(Gln) amidotransferase subunit E	41.2181	38.6163	33.6023	38.8501	180.152	232.693	171.004	324.014	1.13194e-11	3.81939
Pyrde_0345	A0A0P0N1G9	Uncharacterized protein	50.3776	51.4884	22.731	24.9039	125.4	137.185	270.907	313.047	1.20367e-05	3.73593
Pyrde_0500	A0A0P0N2J0	UPF0147 protein	9.15957	12.8721	19.766	33.8693	119.218	99.8497	95.4024	58.8209	0.000847796	3.40759
Pyrde_2027	A0A0P0N6L5	DNA-directed RNA polymerase subunit N	14.8843	24.574	7.90642	3.98462	59.1676	46.8859	65.7016	69.7875	0.00163697	3.3653
Pyrde_1381	A0A0P0N567	DUF2202 domain-containing protein	32.0585	21.0634	21.7427	24.9039	93.6084	158.891	117.903	99.6965	1.83802e-07	3.35197
Pyrde_0587	A0A0P0N198	Uncharacterized protein	56.1024	69.0412	65.228	113.562	336.46	353.381	401.41	328.001	1.05725e-08	3.31507
Pyrde_0355	A0A0P0N1N2	ABC-type nitrate/sulfonate/bicarbonate transport system, periplasmic component	17.1742	15.2125	14.8245	10.9577	52.9859	63.3828	63.9016	84.742	1.55421e-07	3.26093
Pyrde_1960	A0A0P0N619	Adenylyl-sulfate kinase	60.6822	54.9989	32.614	10.9577	154.542	147.604	140.403	254.226	0.00482171	3.20255
Pyrde_1095	A0A0P0N465	Uncharacterized protein	90.4508	85.4239	86.9706	93.6386	294.072	324.728	342.908	540.355	4.69856e-09	3.09462
Pyrde_1203	A0A0P0N3T1	Uncharacterized protein	22.8989	23.4038	22.731	10.9577	80.362	70.3289	93.6023	87.7329	2.71066e-06	3.07983
Pyrde_1618	A0A0P0N596	Valine--tRNA ligase	67.5518	77.2326	113.655	222.143	507.782	492.302	473.412	491.504	0.000505025	3.02489
Pyrde_0616	A0A0P0N2U5	Appr-1-p processing protein	24.0439	25.7442	36.5672	58.7732	152.776	164.969	151.204	109.666	0.00032786	2.97721
Pyrde_0117	A0A0P0N0W6	Translation initiation factor 2 subunit gamma	67.5518	66.7008	34.5906	57.777	226.073	202.304	207.905	226.311	1.26595e-07	2.91412
Pyrde_0524	A0A0P0N2M4	rRNA methylase	28.6237	46.8076	52.38	110.573	290.539	232.693	214.205	169.484	0.00878761	2.88056
Pyrde_0647	A0A0N7JCY6	Ni,Fe-hydrogenase I large subunit	914.812	700.944	511.941	674.397	2024.94	2371.21	2619.06	3513.3	7.38952e-09	2.87877
Pyrde_2031	A0A0P0N5Y2	DNA-directed RNA polymerase subunit D	28.6237	26.9144	27.6725	70.7271	104.206	139.79	141.303	158.517	0.00675307	2.72087
Pyrde_0591	A0A0N7JCX9	Protein translation factor SUI1 homolog	114.495	113.508	82.0291	156.396	423.887	428.919	340.208	372.865	2.72214e-06	2.64235
Pyrde_0567	A0A0N7JCX6	Uncharacterized protein	33.2034	23.4038	24.7076	26.8962	73.2972	64.2511	110.703	113.654	0.000274755	2.6216
Pyrde_1637	A0A0P0N4H3	DNA replication helicase protein MCM	41.2181	62.0201	49.4151	73.7155	148.361	161.496	201.605	243.259	0.000101062	2.60429
Pyrde_1995	A0A0P0N5W7	Putative RNA-associated protein	99.6103	73.722	109.702	43.8308	287.89	321.255	195.305	272.171	0.000913085	2.59729
Pyrde_1227	A0A0P0N4I9	CBS domain protein	64.117	59.6797	156.152	100.612	360.304	352.513	208.805	349.935	0.0093111	2.59207
Pyrde_0050	A0A0P0MZT9	Fructose-1,6-bisphosphate aldolase/phosphatase	44.6529	51.4884	80.0525	33.8693	216.359	138.053	174.604	156.523	0.00223156	2.56315
Pyrde_0485	A0A0P0N303	Cytochrome c domain-containing protein	67.5518	58.5095	69.1812	51.8001	193.399	177.993	215.105	207.369	1.34193e-06	2.54375
Pyrde_1043	A0A0P0N3D6	Iron-sulfur cluster carrier protein	70.9867	70.2114	59.2981	33.8693	165.139	191.017	154.804	232.293	0.000233882	2.52249
Pyrde_0954	A0A0P0N309	Phosphate transport system permease protein	33.2034	23.4038	22.731	15.9385	70.6479	66.8559	61.2015	98.6995	0.000876986	2.4862
Pyrde_0572	A0A0P0N211	Aspartate--tRNA ligase	35.4933	43.297	49.4151	70.7271	123.634	141.526	132.303	232.293	0.00369625	2.4813
Pyrde_0542	A0A0P0N3E8	Uncharacterized protein	33.2034	44.4672	42.497	42.8347	127.166	121.556	170.104	85.739	0.00186936	2.47052
Pyrde_1685	A0A0P0N5E0	Histidine--tRNA ligase	65.2619	77.2326	51.3917	84.6732	229.606	214.46	207.005	201.387	1.43462e-05	2.44949
Pyrde_1102	A0A0P0N3C9	Transcriptional regulator	17.1742	16.3827	18.7777	18.927	56.5183	43.4129	63.9016	53.8361	0.000677709	2.42514
Pyrde_1697	A0A0P0N5E7	Threonine--tRNA ligase	238.149	300.739	227.31	379.535	735.621	744.965	795.62	1048.81	4.92019e-05	2.32439
Pyrde_2019	A0A0P0N5K2	Glutamate--tRNA ligase	29.7686	33.9355	42.497	37.8539	112.153	125.029	91.8023	83.745	0.00223297	2.29843
Pyrde_1415	A0A0P0N5F9	Uncharacterized protein	26.3338	25.7442	23.7193	25.9	68.8817	64.2511	86.4021	59.8179	0.00165622	2.22247
Pyrde_1107	A0A0P0N349	Uncharacterized protein	405.311	468.076	456.596	362.601	1058.83	917.749	936.023	1206.33	0.000144432	1.96158
Pyrde_0395	A0A0P0N204	Hyaluronate lyase	989.234	855.409	589.028	1014.09	1815.65	1827.68	2141.15	2508.36	0.000796679	1.94913

## Sheet: Table S2.Significant Down in Fe
Ensembl ID	Accession	Description	N1	N2	N3	N4	F1	F2	F3	F4	padj	log2FoldChange
Pyrde_0401	A0A0P0N1R3	[NiFe] hydrogenase metallocenter assembly protein HypC	51.5226	43.297	46.4502	164.366	0	0	0	0	2.83927e-14	-13.3416
Pyrde_0935	A0A0P0N3T3	Anthranilate synthase, aminase component	30.9136	38.6163	46.4502	82.6809	0	0	0	0	1.03742e-15	-12.4523
Pyrde_1029	A0A0P0N3V6	50S ribosomal protein L2	42.363	51.4884	34.5906	31.877	0	0	0	0	7.39229e-19	-11.9769
Pyrde_0161	A0A0P0N107	L-asparaginase	17.1742	12.8721	19.766	105.593	0	0	0	0	6.92459e-07	-11.9485
Pyrde_1546	A0A0P0N491	3-phosphoglycerate dehydrogenase	18.3191	15.2125	23.7193	90.6502	0	0	0	0	4.83999e-08	-11.8455
Pyrde_0979	A0A0P0N4F4	Translation initiation factor 2 subunit beta	33.2034	32.7653	21.7427	59.7693	0	0	0	0	4.86165e-14	-11.8155
Pyrde_0688	A0A0P0N294	Uncharacterized protein	35.4933	50.3182	25.6959	31.877	0	0	0	0	1.72268e-16	-11.7428
Pyrde_1131	A0A0P0N4F0	2,3-bisphosphoglycerate-independent phosphoglycerate mutase, archaeal type	11.4495	15.2125	18.7777	92.6425	0	0	0	0	1.1753e-06	-11.7066
Pyrde_1153	A0A0N7JD49	Uncharacterized protein	12.5944	17.5529	15.8128	53.7924	0	0	0	0	3.79898e-08	-11.0253
Pyrde_0134	A0A0P0N1M9	Uncharacterized protein	599.952	599.137	155.163	598.69	19.4282	14.7604	30.6008	11.9636	1.26162e-13	-6.56755
Pyrde_1036	A0A0P0N4C2	RNA polymerase Rpo13 subunit HTH domain	148.843	166.167	153.187	353.635	17.662	13.8921	17.1004	0	5.7525e-05	-5.71841
Pyrde_0522	A0A0P0N2Q9	50S ribosomal protein L10e	1207.92	1073.06	810.408	273.943	63.5831	52.9637	42.301	47.8543	4.47399e-13	-5.66078
Pyrde_1921	A0A0P0N6K7	ABC-type cobalt transport system, ATPase component	291.961	294.888	217.427	138.466	15.0127	23.443	22.5006	16.9484	2.96052e-15	-5.03809
Pyrde_1307	A0A0N7JD68	Nitric-oxide reductase large subunit	803.752	308.93	686.87	452.255	48.5704	85.0893	34.2008	20.9363	2.00918e-08	-5.00995
Pyrde_1257	A0A0N7JD62	Cytochrome b subunit of formate dehydrogenase	106.48	441.162	838.08	527.963	45.038	50.359	48.6012	40.8756	8.89669e-06	-4.78022
Pyrde_1926	A0A0N7JDE5	3-isopropylmalate dehydratase small subunit	97.3204	71.3816	149.234	281.912	28.2591	14.7604	11.7003	2.99089	0.00104913	-4.73319
Pyrde_2029	A0A0P0N6C5	50S ribosomal protein L13	851.84	775.836	612.747	245.054	75.0634	55.5685	75.6019	34.8938	3.12675e-09	-4.70113
Pyrde_1771	A0A0P0N4J4	Carbon starvation protein A	882.754	672.859	341.953	82.6809	42.3887	45.1494	63.0016	57.824	0.000255477	-4.52675
Pyrde_0433	A0A0P0N2D8	Uncharacterized protein	1415.15	1172.53	500.081	423.366	117.452	87.694	81.002	148.548	1.03474e-07	-4.20521
Pyrde_1735	A0A0P0N5R5	Phosphate transport system regulator	219.83	241.059	351.836	777.998	62.7	49.4907	32.4008	60.8149	5.7826e-06	-4.16605
Pyrde_0607	A0A0N7JCY1	ABC-type spermidine/spermine transporter, ATP-binding protein	373.252	423.609	468.455	593.709	80.362	55.5685	84.6021	40.8756	1.02877e-10	-3.95759
Pyrde_1068	A0A0P0N3C4	Heat-shock protein Hsp20	492.327	877.643	1159.28	939.375	89.1929	162.364	115.203	131.599	1.00139e-09	-3.94097
Pyrde_1972	A0A0P0N5U6	Cation transporter	258.758	202.443	181.848	122.527	15.0127	37.3351	32.4008	23.9272	3.74838e-08	-3.91517
Pyrde_0058	A0A0P0N101	Haloacid dehalogenase	340.049	347.547	278.701	387.505	54.7521	58.1733	43.2011	39.8786	8.73137e-15	-3.8882
Pyrde_1446	A0A0N7JD85	Pyruvate ferredoxin oxidoreductase	554.154	418.928	647.338	651.486	75.0634	95.5084	58.5014	110.663	2.44849e-12	-3.85238
Pyrde_1719	A0A0P0N5J2	Cation acetate symporter	427.065	267.974	650.303	448.27	60.9338	102.454	54.9014	57.824	7.89324e-08	-3.78247
Pyrde_0501	A0A0P0N2K1	Uncharacterized protein	272.497	241.059	158.128	252.027	40.6225	54.7002	38.701	21.9332	7.64554e-08	-3.54793
Pyrde_1769	A0A0P0N4V8	Anion-transporting ATPase	88.1609	72.5518	62.2631	95.6309	15.0127	19.1017	12.6003	7.97572	2.39301e-07	-3.50852
Pyrde_0022	A0A0P0N114	Uncharacterized protein	598.807	458.715	973.478	562.828	174.853	142.394	103.503	50.8452	0.000134972	-3.42596
Pyrde_0720	A0A0P0N342	Uncharacterized protein	93.8856	91.2748	80.0525	114.558	20.3113	17.3652	10.8003	20.9363	2.70707e-08	-3.41413
Pyrde_0356	A0A0P0N2B8	ABC transporter ATP-binding protein	528.965	541.798	574.204	607.655	97.1408	116.347	117.903	84.742	8.08997e-13	-3.3909
Pyrde_0458	A0A0P0N1R4	50S ribosomal protein L10	376.687	400.205	315.268	254.02	82.1281	90.2988	51.3013	30.9059	8.96017e-06	-3.31711
Pyrde_1747	A0A0P0N504	Tungsten-containing aldehyde:ferredoxin oxidoreductase	641.17	1363.27	599.9	1257.15	218.125	155.418	238.506	130.602	1.00676e-05	-3.30157
Pyrde_1553	A0A0P0N4G3	Putative oligopeptide/dipeptide ABC transporter, permease protein	321.73	327.653	311.315	289.881	53.869	83.3528	56.7014	46.8573	4.87732e-10	-3.29572
Pyrde_0476	A0A0P0N2M1	Peroxiredoxin	575.908	613.18	288.584	277.927	75.0634	75.5384	73.8018	114.651	8.28399e-07	-3.29007
Pyrde_1863	A0A0P0N4T2	Putative NADH dehydrogenase, FAD-containing subunit	1150.67	889.345	1293.69	598.69	191.632	161.496	197.105	263.199	7.85264e-08	-3.17162
Pyrde_1481	A0A0P0N4Z0	NADH-ubiquinone oxidoreductase chain L	159.148	99.4662	250.041	152.412	41.5056	23.443	57.6014	19.9393	0.00652915	-3.07246
Pyrde_0515	A0A0P0N219	DNA polymerase sliding clamp	176.322	221.166	144.292	127.508	34.4408	19.1017	35.1009	56.827	6.37936e-05	-3.06521
Pyrde_1162	A0A0P0N4U3	Uncharacterized protein	503.776	395.524	465.49	262.985	112.153	92.9036	53.1013	100.693	3.64578e-06	-3.02577
Pyrde_1864	A0A0P0N6H8	Uncharacterized protein	1017.86	782.857	1302.58	332.716	181.918	193.622	166.504	220.329	0.000409917	-3.02356
Pyrde_1097	A0A0N7JD42	Uncharacterized protein	327.455	297.228	251.029	147.431	60.0507	61.6463	42.301	61.8118	2.31004e-06	-3.01251
Pyrde_1551	A0A0P0N4P2	Oligopeptide transport ATP-binding protein	1299.51	1300.08	1037.72	804.894	258.748	253.531	234.006	273.168	2.19008e-10	-2.9368
Pyrde_0426	A0A0P0N1K9	Acetyl-CoA acetyltransferase	368.673	249.251	417.064	882.594	124.517	83.3528	143.104	94.7117	0.00425339	-2.92617
Pyrde_1595	A0A0P0N576	Uncharacterized protein	439.659	382.652	204.579	134.481	97.1408	72.9337	45.0011	49.8482	0.00612459	-2.91721
Pyrde_0435	A0A0P0N1P6	Elongation factor 1-alpha	3555.06	2772.18	1386.59	1597.83	628.766	626.014	484.212	449.631	2.25986e-05	-2.85944
Pyrde_1157	A0A0P0N3Q0	Uncharacterized protein	511.791	528.926	765.934	1129.64	125.4	165.837	253.806	164.499	0.00036816	-2.84959
Pyrde_0484	A0A0P0N0Z2	ABC-type multidrug transport system, ATPase component	185.481	169.678	223.356	158.389	52.9859	57.305	45.9011	19.9393	0.000614222	-2.84075
Pyrde_1123	A0A0P0N3E5	Uncharacterized protein	296.541	289.037	160.105	132.489	74.1803	57.305	39.601	42.8695	0.000806416	-2.78694
Pyrde_0667	A0A0P0N1F7	Transcriptional regulator	1088.84	946.684	1008.07	1061.9	333.811	311.705	173.704	207.369	1.00036e-06	-2.75864
Pyrde_1552	A0A0P0N5A7	Putative oligopeptide/dipeptide ABC transporter, permease protein	1230.82	1085.94	855.87	351.643	241.969	270.896	154.804	222.323	0.00265508	-2.72648
Pyrde_0160	A0A0P0N1D1	50S ribosomal protein L12	523.24	465.736	293.526	625.586	121.868	102.454	160.204	99.6965	3.36345e-05	-2.71805
Pyrde_1280	A0A0P0N4M2	V-type ATP synthase subunit K	119.074	101.807	57.3215	59.7693	23.8437	20.8382	16.2004	24.9241	0.000646966	-2.70621
Pyrde_0646	A0A0P0N2M3	Amino acid dehydrogenase	95.0305	109.998	160.105	234.097	46.8042	46.0177	31.5008	34.8938	0.00731358	-2.65119
Pyrde_1311	A0A0P0N353	CdvA domain-containing protein	843.825	910.408	946.794	735.163	191.632	194.49	193.505	338.968	1.02241e-06	-2.64493
Pyrde_0463	A0A0N7JCW3	Signal recognition particle receptor FtsY	366.383	388.503	271.783	331.72	94.4915	82.4845	100.802	96.7056	2.02453e-07	-2.55396
Pyrde_0326	A0A0P0N1V3	Tungsten-containing formaldehyde:ferredoxin oxidoreductase	45.7979	58.5095	69.1812	100.612	15.8958	24.3112	19.8005	16.9484	0.00843589	-2.52729
Pyrde_1782	A0A0N7JDC7	Uncharacterized protein	556.444	658.817	584.087	485.128	154.542	197.963	157.504	156.523	1.04156e-06	-2.44065
Pyrde_1635	A0A0P0N5U9	Nucleoside-triphosphatase	83.5811	71.3816	65.228	80.6886	21.1944	27.7843	23.4006	23.9272	0.000445636	-2.23911
Pyrde_1273	A0A0P0N3X7	V-type ATP synthase subunit I	927.407	821.474	607.806	508.039	181.035	223.142	185.405	346.944	0.0023238	-2.20827
Pyrde_0631	A0A0N7JCY4	Serine protease	66.4069	74.8922	78.0759	58.7732	15.0127	26.916	22.5006	28.912	0.00958038	-2.15809
Pyrde_0428	A0A0P0N348	Long-chain fatty acid--CoA ligase	492.327	443.502	533.683	627.578	152.776	177.125	171.904	211.357	0.000110253	-2.13719
Pyrde_1191	A0A0P0N3K2	Uncharacterized protein	2917.32	2793.24	2111.01	1681.51	1139.2	885.623	642.616	787.602	0.00515822	-1.97235
Pyrde_1290	A0A0P0N454	Branched-chain amino acid transport ATP-binding protein	783.143	723.178	571.239	561.832	289.656	268.292	211.505	207.369	0.00147765	-1.93405

## Sheet: Table S3. Not Significant
Ensembl ID	Accession	Description	N1	N2	N3	N4	F1	F2	F3	F4	adjusted p value	log2FoldChange
Pyrde_0019	A0A0P0N1I1	Phosphoenolpyruvate carboxylase, archaeal	33.2034	16.3827	48.4268	51.8001	16.7789	5.20955	0	14.9545	1	-2.82127
Pyrde_0020	A0A0P0N1E8	Homoserine kinase	16.0292	17.5529	20.7544	52.7963	35.3239	34.7303	35.1009	28.912	1	0.564714
Pyrde_0021	A0A0P0N1F1	Cystathionine gamma-synthase	13.7394	8.19133	18.7777	49.8078	63.5831	56.4368	79.202	44.8634	1	2.15465
Pyrde_0023	A0A0N7JCQ8	Archaeal serine protease	114.495	106.487	83.0174	5.97693	30.0253	31.2573	20.7005	57.824	1	-1.53498
Pyrde_0039	A0A0N7JCR0	Phosphoadenosine phosphosulfate reductase	66.4069	51.4884	59.2981	38.8501	86.5436	81.6162	90.9022	97.7026	1	1.16358
Pyrde_0042	A0A0P0N1K6	Uncharacterized protein	51.5226	45.6374	28.6608	24.9039	52.9859	42.5446	72.0018	57.824	1	0.977575
Pyrde_0043	A0A0P0N1G7	16S rRNA methyltransferase	80.1462	80.7431	86.9706	103.6	37.0901	39.0716	26.1006	29.9089	0.0337463	-1.9136
Pyrde_0049	A0A0P0N0Q3	Triosephosphate isomerase	21.754	14.0423	15.8128	23.9077	23.8437	19.1017	47.7012	28.912	1	1.06978
Pyrde_0052	A0A0P0N168	Putative ATPase	33.2034	47.9778	50.4034	89.654	45.9211	56.4368	95.4024	88.7299	1	0.629429
Pyrde_0054	A0A0P0N1P1	Phosphoribosyltransferase	9.15957	5.85095	12.8479	88.6579	28.2591	19.1017	26.1006	8.97268	1	-0.611427
Pyrde_0055	A0A0N7JCR2	30S ribosomal protein S17e	161.437	157.976	142.316	251.031	92.7253	92.0353	81.902	56.827	1	-1.51592
Pyrde_0056	A0A0P0N1I8	Thermosome beta subunit	664.069	864.771	984.349	1730.32	669.389	674.636	890.122	363.892	1	-0.902963
Pyrde_0059	A0A0P0N1M1	Uncharacterized protein	16.0292	12.8721	26.6842	34.8654	20.3113	26.0477	29.7007	0	1	-0.228077
Pyrde_0060	A0A0P0N0P0	Putative transcriptional regulator	32.0585	36.2759	32.614	17.9308	49.4535	46.8859	35.1009	51.8422	1	1.02039
Pyrde_0061	A0A0P0MZY8	Nascent polypeptide-associated complex protein	83.5811	66.7008	31.6257	8.9654	0	12.1556	10.8003	0	1	-4.17069
Pyrde_0062	A0A0P0N283	Putative exoribonuclease	76.7114	73.722	56.3332	21.9154	60.0507	58.1733	38.701	40.8756	1	-0.156641
Pyrde_0064	A0A0P0N250	DNA-directed RNA polymerase subunit G	232.424	259.782	282.654	604.666	356.772	270.896	351.009	241.265	1	-0.143945
Pyrde_0065	A0A0P0N1L9	Sm domain-containing protein	246.163	291.377	148.245	115.554	150.127	123.293	84.6021	85.739	1	-1.08243
Pyrde_0067	A0A0P0N1I9	Uncharacterized protein	29.7686	24.574	21.7427	38.8501	28.2591	24.3112	46.8012	28.912	1	0.349114
Pyrde_0069	A0A0P0N0U1	Uncharacterized protein	10.3045	15.2125	31.6257	12.95	51.2197	48.6224	33.3008	43.8665	1	2.00196
Pyrde_0070	A0A0P0N0S6	50S ribosomal protein L38e	325.165	372.121	213.473	225.131	84.7774	116.347	117.003	165.496	0.327869	-1.65484
Pyrde_0099	A0A0P0N0L8	B-block_TFIIIC domain-containing protein	83.5811	71.3816	96.8536	102.604	120.984	130.239	133.203	107.672	1	0.796447
Pyrde_0105	A0A0P0N1Q7	30S ribosomal protein S8e	256.468	290.207	160.105	65.7463	165.139	135.448	117.903	485.522	1	0.429132
Pyrde_0109	A0A0P0N296	ERCC4 domain containing protein	25.1888	30.4249	27.6725	53.7924	14.1296	16.4969	25.2006	17.9454	1	-1.17634
Pyrde_0110	A0A0P0N1R0	Ferredoxin	40.0731	42.1268	59.2981	241.07	53.869	61.6463	110.703	13.9575	1	-0.84613
Pyrde_0113	A0A0P0N1M6	Putative N-glycosylase/DNA lyase	62.972	57.3393	40.5204	52.7963	32.6746	40.8081	46.8012	32.8998	1	-0.552869
Pyrde_0115	A0A0P0N0X2	Probable translation initiation factor IF-2	185.481	218.826	210.508	330.724	147.477	177.125	180.004	168.487	1	-0.59613
Pyrde_0116	A0A0P0N0W8	30S ribosomal protein S6e	681.243	635.413	393.344	131.493	484.821	448.889	385.21	814.52	1	0.432973
Pyrde_0119	A0A0N7JCS0	DNA-directed RNA polymerase subunit E	36.6383	45.6374	57.3215	168.35	64.4662	66.8559	81.002	66.7966	1	-0.107763
Pyrde_0122	A0A0P0N0N6	30S ribosomal protein S24e	462.558	475.097	305.385	148.427	221.658	182.334	206.105	103.684	1	-1.23599
Pyrde_0123	A0A0P0N1X2	30S ribosomal protein S27ae	56.1024	44.4672	54.3566	27.8924	34.4408	47.7542	9.00022	19.9393	1	-0.897805
Pyrde_0127	A0A0N7JCS1	30S ribosomal protein S15	1379.66	1295.4	757.04	278.924	775.36	805.743	591.315	1861.33	1	0.290664
Pyrde_0130	A0A0P0N044	30S ribosomal protein S3Ae	57.2473	56.1691	14.8245	4.98078	72.4141	76.4067	66.6016	95.7086	1	1.92407
Pyrde_0132	A0A0P0N2B6	Uncharacterized protein	220.975	251.591	164.058	371.566	262.28	281.316	258.306	154.53	1	0.022193
Pyrde_0136	A0A0P0N1P3	DNA ligase	266.772	326.483	302.421	383.52	237.553	271.765	222.305	324.014	1	-0.294243
Pyrde_0137	A0A0P0N1B0	Uncharacterized protein	408.746	370.95	452.643	425.358	294.072	390.716	421.21	376.853	1	-0.117485
Pyrde_0139	A0A0P0N0Y9	UPF0273 protein	333.179	506.692	228.298	130.496	149.244	212.723	108.003	345.947	1	-0.686027
Pyrde_0140	A0A0P0N0Y4	Uncharacterized protein	201.511	152.125	191.731	26.8962	58.2845	56.4368	44.1011	33.8968	1	-2.12299
Pyrde_0145	A0A0P0N0R2	Malate dehydrogenase	45.7979	42.1268	34.5906	8.9654	90.076	98.1131	92.7023	92.7177	0.26049	2.31011
Pyrde_0147	A0A0P0N1P7	Pyrroline-5-carboxylate reductase	460.268	729.029	111.678	205.208	96.2577	51.2272	35.1009	84.742	0.0297218	-3.45251
Pyrde_0148	A0A0P0N1P2	Rhomboid domain-containing protein	28.6237	51.4884	49.4151	71.7232	15.0127	13.0239	21.6005	11.9636	0.143575	-2.34375
Pyrde_0149	A0A0P0N170	Zn-dependent protease TldD	22.8989	18.723	36.5672	74.7117	37.0901	27.7843	56.7014	14.9545	1	-0.12304
Pyrde_0158	A0A0P0N1S4	TATA binding protein (TBP)-interacting protein	228.989	211.804	151.21	211.185	128.049	127.634	129.603	155.527	1	-0.698915
Pyrde_0162	A0A0P0N108	Iron-sulfur flavoprotein	17.1742	23.4038	37.5555	46.8193	16.7789	17.3652	33.3008	20.9363	1	-0.626656
Pyrde_0169	A0A0P0N209	GTP-binding protein	61.8271	57.3393	51.3917	76.704	35.3239	52.9637	34.2008	18.9423	1	-1.02168
Pyrde_0173	A0A0P0N1X5	Putative phosphoserine phosphatase	69.8417	62.0201	54.3566	59.7693	27.376	20.8382	42.301	11.9636	1	-1.67162
Pyrde_0175	A0A0N7JCS7	Uncharacterized protein	5.72473	15.2125	26.6842	100.612	0	0	0	11.9636	1	-5.19343
Pyrde_0179	A0A0P0N1W7	tRNA-splicing ligase RtcB	830.086	793.389	650.303	1152.55	444.198	449.758	441.911	506.458	1	-1.1743
Pyrde_0187	A0A0P0N059	Uncharacterized protein	27.4787	25.7442	42.497	23.9077	21.1944	19.9699	15.3004	27.915	1	-0.63264
Pyrde_0191	A0A0N7JCS9	Rubrerythrin family protein	162.582	106.487	53.3683	26.8962	70.6479	79.0115	84.6021	77.7633	1	-0.0714541
Pyrde_0199	A0A0N7JCT0	Magnesium chelatase	51.5226	65.5307	38.5438	25.9	55.6352	46.8859	38.701	61.8118	1	0.362348
Pyrde_0204	A0A0P0N1V4	Amino acid/amide ABC transporter ATP-binding protein	316.005	289.037	114.643	100.612	60.0507	42.5446	46.8012	66.7966	0.0290778	-2.6274
Pyrde_0208	A0A0P0N149	Fatty-acid--CoA ligase	257.613	188.401	46.4502	41.8385	64.4662	40.8081	47.7012	61.8118	1	-1.72771
Pyrde_0209	A0A0P0N164	Amino acid/amide ABC transporter ATP-binding protein	95.0305	76.0624	22.731	24.9039	0	14.7604	16.2004	23.9272	1	-2.7247
Pyrde_0213	A0A0P0N0X0	Oligopeptide/dipeptide ABC transporter ATPase component	84.726	91.2748	61.2747	68.7347	0	14.7604	0	0	0.45432	-6.07093
Pyrde_0216	A0A0P0N1V6	ABC transporter ATP-binding protein	21.754	30.4249	29.6491	37.8539	16.7789	11.2874	0	0	1	-2.84926
Pyrde_0222	A0A0P0N2M2	Putative daunorubicin resistance ABC transporter inner membrane subunit B	30.9136	29.2548	43.4853	34.8654	11.4803	19.9699	25.2006	18.9423	1	-1.14978
Pyrde_0223	A0A0N7JCT3	Putative daunorubicin resistance ABC transporter ATPase subunit	79.0013	62.0201	43.4853	5.97693	18.5451	24.3112	14.4004	39.8786	1	-1.26835
Pyrde_0226	A0A0P0N1U7	Nucleotidyltransferase	10.3045	8.19133	37.5555	144.443	81.245	76.4067	117.003	63.8057	1	1.17464
Pyrde_0227	A0A0P0N1X4	Transcriptional regulator	62.972	57.3393	74.1227	47.8155	90.9591	113.742	123.303	167.49	0.766918	1.58984
Pyrde_0230	A0A0P0N169	Uncharacterized protein	44.6529	56.1691	84.994	11.9539	129.815	150.209	161.104	212.354	0.387517	2.5789
Pyrde_0239	A0A0N7JCT5	UPF0219 protein	12.5944	8.19133	13.8362	55.7847	120.101	92.9036	137.703	146.554	0.0170062	3.62305
Pyrde_0256	A0A0P0N0C7	Uncharacterized protein	29.7686	32.7653	28.6608	23.9077	21.1944	26.0477	0	18.9423	1	-1.02845
Pyrde_0258	A0A0P0N1P0	Nitrate/TMAO reductase, membrane-bound tetraheme cytochrome c subunit	375.542	415.418	285.619	124.519	560.767	564.368	343.808	701.863	1	1.35601
Pyrde_0259	A0A0P0N105	Uncharacterized protein	26.3338	29.2548	30.6374	26.8962	35.3239	30.389	12.6003	26.9181	1	-0.036156
Pyrde_0267	A0A0P0N0F8	Pyruvate ferredoxin oxidoreductase	208.38	157.976	219.403	601.678	130.699	79.8797	58.5014	149.545	1	-2.08033
Pyrde_0268	A0A0P0N2R4	Ferredoxin oxidoreductase	226.699	180.209	204.579	439.305	129.815	122.424	86.4021	66.7966	1	-1.8574
Pyrde_0269	A0A0P0N2L9	Pyruvate ferredoxin oxidoreductase	40.0731	44.4672	109.702	554.859	65.3493	59.9098	115.203	82.7481	1	-1.66323
Pyrde_0270	A0A0P0N243	Pyruvate synthase	361.803	284.356	353.812	1270.1	278.176	225.747	229.506	346.944	1	-1.45116
Pyrde_0272	A0A0P0N1Y2	Putative quinolinate synthetase	24.0439	8.19133	15.8128	45.8232	24.7268	20.8382	43.2011	42.8695	1	0.797213
Pyrde_0283	A0A0P0N2C1	Putative glutamate synthase	275.932	227.017	199.637	114.558	133.348	149.34	117.903	110.663	1	-0.836195
Pyrde_0284	A0A0P0N222	Putative glutamate synthase, subunit alpha	368.673	291.377	231.263	178.312	115.686	112.005	104.403	196.402	1	-1.34696
Pyrde_0299	A0A0P0N1C9	CRISPR_Cas6 domain-containing protein	43.508	43.297	34.5906	79.6925	53.869	51.2272	43.2011	47.8543	1	0.0627761
Pyrde_0305	A0A0P0N143	Uncharacterized protein	254.178	297.228	189.754	7.96925	95.3746	79.8797	81.902	154.53	1	-1.12177
Pyrde_0306	A0A0P0N2E5	CRISPR-associated protein, Cas5a family	10.3045	12.8721	43.4853	121.531	52.1028	52.9637	78.3019	37.8847	1	0.423976
Pyrde_0307	A0A0P0N235	CRISPR-associated protein, Csa2 family	477.443	500.841	674.022	761.063	379.732	430.656	281.707	388.816	1	-0.912431
Pyrde_0308	A0A0P0N241	CRISPR-associated protein, Csa5 family	13.7394	18.723	45.4619	187.277	37.9732	58.1733	92.7023	58.8209	1	-0.0571731
Pyrde_0309	A0A0P0N1J9	CRISPR-associated protein, Csa3 family	105.335	126.381	84.994	78.6963	52.9859	130.239	46.8012	99.6965	1	-0.254868
Pyrde_0319	A0A0N7JCU5	V4R domain-containing protein	54.9574	65.5307	64.2397	173.331	24.7268	35.5986	53.1013	53.8361	1	-1.48748
Pyrde_0320	A0A0P0N1R9	Protein kinase domain-containing protein	53.8125	49.148	43.4853	56.7809	64.4662	78.1432	70.2017	105.678	1	1.04321
Pyrde_0330	A0A0P0N253	VWFA domain-containing protein	51.5226	45.6374	47.4385	59.7693	34.4408	27.7843	27.9007	62.8088	1	-0.510354
Pyrde_0333	A0A0P0N2A3	Peroxiredoxin	245.019	237.549	441.771	492.101	156.308	235.298	229.506	100.693	1	-1.28926
Pyrde_0337	A0A0P0N2X3	Hydroxylamine reductase	18.3191	12.8721	12.8479	55.7847	22.9606	13.0239	22.5006	19.9393	1	-0.398366
Pyrde_0340	A0A0P0N239	Phosphoesterase	132.814	90.1047	87.9589	50.8039	73.2972	65.1193	36.9009	30.9059	1	-1.01633
Pyrde_0351	A0A0N7JCU9	Pantothenate synthetase	2.28989	7.02114	16.8011	40.8424	92.7253	101.586	75.6019	108.669	0.122546	3.65597
Pyrde_0352	A0A0P0N2H9	PaREP1/PaREP8 domain containing family protein	32.0585	32.7653	36.5672	54.7886	25.6099	0	13.5003	0	1	-2.72371
Pyrde_0357	A0A0P0N1F0	MFS transporter	35.4933	33.9355	23.7193	15.9385	9.71408	0	0	0	1	-4.77453
Pyrde_0363	A0A0P0N261	Uncharacterized protein	12.5944	22.2336	26.6842	109.577	15.0127	30.389	26.1006	23.9272	1	-1.12102
Pyrde_0366	A0A0P0N1J0	Acetyl-coenzyme A synthetase	50.3776	80.7431	260.912	257.008	289.656	216.196	337.508	225.314	1	1.11596
Pyrde_0370	A0A0P0N0N3	Lysine biosynthesis enzyme LysX	32.0585	65.5307	20.7544	101.608	21.1944	13.8921	35.1009	14.9545	1	-1.84197
Pyrde_0375	A0A0N7JCV2	ACT_7 domain-containing protein	51.5226	54.9989	42.497	63.754	10.5972	14.7604	14.4004	0	0.198433	-3.31037
Pyrde_0377	A0A0P0N290	Aspartokinase	4.57979	7.02114	15.8128	53.7924	20.3113	13.8921	0	18.9423	1	-0.813061
Pyrde_0380	A0A0P0N1H0	Uncharacterized protein	116.785	121.7	142.316	96.6271	84.7774	62.5146	65.7016	126.615	1	-0.612114
Pyrde_0384	A0A0P0N2W0	Fe-S oxidoreductase	101.9	124.04	78.0759	112.566	14.1296	15.6286	184.505	10.9666	1	-1.12245
Pyrde_0393	A0A0P0N0R7	Fe-S oxidoreductase	2201.73	2713.67	979.408	862.671	1251.35	1222.51	1305.93	1593.15	1	-0.336897
Pyrde_0394	A0A0P0N2S6	Uncharacterized protein	506.066	581.585	313.292	42.8347	700.297	585.206	552.614	632.076	1	1.26136
Pyrde_0397	A0A0P0N2M7	Hydrogenase maturation protease	26.3338	22.2336	20.7544	46.8193	40.6225	39.9399	39.601	37.8847	1	0.750587
Pyrde_0400	A0A0P0N2B0	Hydrogenase expression/formation protein HypE	321.73	353.397	356.777	713.247	196.048	161.496	196.205	144.56	0.414427	-1.79135
Pyrde_0402	A0A0P0N2F8	Hydrogenase formation protein HypD	117.929	112.338	78.0759	29.8847	67.9986	52.0955	30.6008	29.9089	1	-1.15126
Pyrde_0407	A0A0N7JCV6	Pyridoxal 5'-phosphate synthase subunit PdxS	130.524	113.508	138.362	326.739	382.382	265.687	333.008	288.123	1	1.31905
Pyrde_0409	A0A0P0N2A6	Uncharacterized protein	32.0585	31.5951	29.6491	30.8808	28.2591	31.2573	22.5006	44.8634	1	0.148703
Pyrde_0423	A0A0N7JCV8	Putative 3-hydroxyacyl-CoA dehydrogenase	30.9136	40.9567	72.1461	241.07	67.1155	98.9814	257.406	79.7572	1	0.658688
Pyrde_0425	A0A0P0N2H7	3-hydroxybutyryl-CoA epimerase	152.278	114.679	318.233	642.52	106.855	91.1671	65.7016	54.8331	0.617886	-2.7066
Pyrde_0427	A0A0P0N0S8	Putative sterol carrier protein	25.1888	30.4249	39.5321	34.8654	108.621	112.874	116.103	47.8543	0.052393	2.37739
Pyrde_0429	A0A0P0N2Z5	Electron transfer flavoprotein, alpha subunit	44.6529	50.3182	57.3215	66.7424	140.413	128.502	63.0016	110.663	1	1.56844
Pyrde_0430	A0A0P0N2H6	Electron transfer flavoprotein beta subunit	68.6968	58.5095	58.3098	52.7963	92.7253	133.712	67.5017	146.554	1	1.38966
Pyrde_0431	A0A0N7JCV9	Fe-S oxidoreductase	894.203	714.986	731.344	362.601	262.28	251.795	229.506	288.123	0.0460747	-1.87847
Pyrde_0432	A0A0P0N2C8	Rubrerythrin domain-containing protein	104.19	102.977	92.9004	166.358	88.3098	118.083	69.3017	77.7633	1	-0.456668
Pyrde_0434	A0A0P0N206	30S ribosomal protein S10	745.36	616.69	330.093	363.597	359.421	395.926	317.708	469.57	1	-0.45985
Pyrde_0436	A0A0P0N1N9	30S ribosomal protein S7	629.72	462.225	95.8653	14.9423	470.691	412.422	349.209	497.485	1	0.930947
Pyrde_0438	A0A0P0N0V9	30S ribosomal protein S12	123.654	148.614	112.666	124.519	66.2324	58.1733	45.9011	60.8149	0.36767	-1.52237
Pyrde_0439	A0A0N7JCW0	Probable transcription termination protein NusA	948.016	885.834	398.286	298.847	237.553	164.969	123.303	137.581	0.0201016	-2.63128
Pyrde_0440	A0A0P0N2X0	50S ribosomal protein L30e	112.205	84.2537	44.4736	47.8155	54.7521	46.8859	59.4015	36.8877	1	-0.62462
Pyrde_0441	A0A0P0N244	DNA-directed RNA polymerase subunit	38.9282	31.5951	25.6959	42.8347	10.5972	11.2874	0	0	1	-3.64578
Pyrde_0442	A0A0P0N1E5	DNA-directed RNA polymerase subunit	618.271	595.627	373.578	204.212	410.641	318.651	390.61	274.165	1	-0.374381
Pyrde_0443	A0A0P0N2R9	DNA-directed RNA polymerase subunit	176.322	214.145	131.444	99.6156	214.593	191.017	232.206	133.593	1	0.593088
Pyrde_0444	A0A0P0N2F3	DNA-directed RNA polymerase subunit	67.5518	74.8922	34.5906	32.8731	15.8958	12.1556	0	21.9332	1	-2.85735
Pyrde_0445	A0A0P0N2E6	50S ribosomal protein L37e	137.394	153.295	162.082	2.98847	31.7915	45.1494	8.1002	0	1	-3.32744
Pyrde_0446	A0A0P0N1U6	RNA-binding protein	24.0439	21.0634	20.7544	62.7578	19.4282	0	21.6005	0	1	-2.22134
Pyrde_0447	A0A0N7JCW1	RNA-binding protein, containing PUA domain	243.874	230.527	112.666	66.7424	105.972	102.454	48.6012	78.7602	1	-1.2342
Pyrde_0448	A0A0P0N2L2	Exonuclease	140.828	142.763	146.269	133.485	167.789	131.975	113.403	100.693	1	-0.066488
Pyrde_0450	A0A0P0N0V6	Glycerol-1-phosphate dehydrogenase [NAD(P)+]	17.1742	18.723	42.497	110.573	49.4535	38.2033	55.8014	20.9363	1	-0.188535
Pyrde_0452	A0A0P0N315	Proteasome subunit beta	28.6237	33.9355	28.6608	103.6	115.686	59.9098	28.8007	31.9029	1	0.517159
Pyrde_0457	A0A0P0N226	Alanine--tRNA ligase	83.5811	83.0835	142.316	344.67	189.866	139.79	157.504	76.7663	1	-0.19831
Pyrde_0459	A0A0P0N1R2	50S ribosomal protein L1	575.908	555.84	473.397	410.416	420.355	386.375	333.008	445.643	1	-0.377641
Pyrde_0460	A0A0P0N1S0	50S ribosomal protein L11	846.115	813.282	515.894	427.351	1021.74	745.833	971.124	625.097	1	0.679337
Pyrde_0461	A0A0P0N0X3	Transcription elongation factor Spt5	141.973	139.253	58.3098	41.8385	179.269	72.9337	105.303	45.8604	1	0.284946
Pyrde_0462	A0A0P0N2Y9	Protein translocase SEC61 complex subunit gamma	109.915	107.658	116.62	93.6386	111.27	143.263	140.403	146.554	1	0.605285
Pyrde_0464	A0A0P0N265	Prefoldin subunit alpha	35.4933	37.4461	37.5555	107.585	27.376	46.0177	45.9011	86.7359	1	-0.0382238
Pyrde_0465	A0A0P0N1G5	50S ribosomal protein L18Ae	228.989	222.336	100.807	41.8385	103.323	90.2988	92.7023	99.6965	1	-0.744176
Pyrde_0467	A0A0P0N2I2	50S ribosomal protein L31e	60.6822	52.6586	44.4736	248.043	149.244	80.748	117.903	178.457	1	0.631949
Pyrde_0470	A0A0P0N2N0	30S ribosomal protein S19e	632.01	540.628	131.444	58.7732	1017.33	920.353	979.224	1556.26	1	2.63086
Pyrde_0477	A0A0P0N2G9	Peptidyl-prolyl cis-trans isomerase	871.304	939.663	837.092	1464.35	1313.17	1667.06	1589.44	1959.04	1	1.07021
Pyrde_0483	A0A0P0N1S8	Tryptophan synthase beta chain	43.508	46.8076	131.444	250.035	213.71	158.023	244.806	130.602	1	1.04834
Pyrde_0486	A0A0P0N284	Polysulfide reductase	285.092	79.5729	39.5321	28.8885	66.2324	35.5986	48.6012	43.8665	1	-1.47524
Pyrde_0487	A0A0N7JCW6	Sulfide reductase subunit B	549.574	300.739	311.315	186.281	160.724	152.813	183.605	148.548	1	-1.38631
Pyrde_0488	A0A0P0N1I0	Multiheme cytochrome c domain-containing protein	741.925	407.226	528.742	348.654	428.303	256.136	338.408	638.057	1	-0.301265
Pyrde_0489	A0A0P0N2V5	Uncharacterized protein	34.3484	32.7653	53.3683	31.877	55.6352	74.6702	64.8016	96.7056	1	1.44122
Pyrde_0491	A0A0P0N2I6	Cytochrome c biogenesis factor	436.225	452.864	431.888	96.6271	188.983	199.699	126.903	196.402	1	-1.30907
Pyrde_0492	A0A0P0N1Z6	Cytochrome c biogenesis protein	136.249	122.87	106.737	24.9039	104.206	100.718	87.3022	123.624	1	0.259208
Pyrde_0494	A0A0P0N1R8	HTH_10 domain-containing protein	22.8989	26.9144	30.6374	6.97309	39.7394	25.1795	39.601	52.8391	1	1.32494
Pyrde_0496	A0A0P0N112	Uncharacterized protein	4772.14	4687.78	7297.62	3157.81	3293.96	3468.69	3276.08	5132.37	1	-0.470676
Pyrde_0503	A0A0N7JCW8	Putative aconitase subunit	36.6383	35.1057	21.7427	5.97693	68.8817	75.5384	77.4019	55.83	0.739104	2.28878
Pyrde_0511	A0A0N7JCW9	30S ribosomal protein S27e	89.3058	81.9133	44.4736	13.9462	158.075	152.813	143.104	205.375	0.767197	2.33678
Pyrde_0512	A0A0P0N2X5	50S ribosomal protein L44e	231.279	338.185	239.169	43.8308	111.27	87.694	76.5019	86.7359	1	-1.65049
Pyrde_0514	A0A0P0N2K2	DNA primase small subunit PriS	56.1024	57.3393	35.5789	5.97693	72.4141	54.7002	27.9007	33.8968	1	0.566023
Pyrde_0516	A0A0P0N2S2	DNA-directed RNA polymerase subunit M	117.929	113.508	93.8887	31.877	144.828	145.867	141.303	169.484	1	1.21438
Pyrde_0517	A0A0P0N1T3	DNA-directed RNA polymerase subunit L	13.7394	14.0423	21.7427	83.6771	53.869	53.832	93.6023	53.8361	1	1.4437
Pyrde_0519	A0A0N7JCX0	Exosome complex component Csl4	66.4069	70.2114	49.4151	66.7424	35.3239	32.1255	25.2006	35.8907	1	-1.28154
Pyrde_0527	A0A0N7JCX1	Uncharacterized protein	24.0439	25.7442	22.731	33.8693	50.3366	46.0177	39.601	58.8209	1	1.35972
Pyrde_0529	A0A0P0N1W2	50S ribosomal protein L21e	108.77	133.402	134.409	76.704	42.3887	33.8621	45.0011	58.8209	0.23008	-1.81321
Pyrde_0532	A0A0P0N2D1	Signal recognition particle protein	111.06	109.998	46.4502	94.6348	100.673	78.1432	60.3015	97.7026	1	-0.017098
Pyrde_0535	A0A0N7JCX2	Hemerythrin domain-containing protein	69.8417	37.4461	133.421	439.305	15.0127	11.2874	0	14.9545	0.0519659	-5.73906
Pyrde_0546	A0A0P0N2L4	Geranylgeranylglyceryl phosphate synthase	13.7394	18.723	17.7894	100.612	7.94789	9.55084	20.7005	18.9423	1	-1.92852
Pyrde_0558	A0A0P0N2R0	DNA polymerase sliding clamp	506.066	539.458	343.929	265.974	207.528	220.537	115.203	120.633	0.703614	-1.75709
Pyrde_0563	A0A0P0N1Y6	Digeranylgeranylglyceryl phosphate synthase	45.7979	42.1268	34.5906	8.9654	90.076	98.1131	92.7023	92.7177	0.26049	2.31011
Pyrde_0568	A0A0P0N2W4	C/D box methylation guide ribonucleoprotein complex aN	122.509	191.911	235.216	157.393	249.917	259.609	272.707	157.52	1	0.705434
Pyrde_0569	A0A0P0N2N1	Fibrillarin-like rRNA/tRNA 2'-	153.423	202.443	233.239	379.535	332.928	314.309	367.209	321.023	1	0.771483
Pyrde_0573	A0A0P0N1Z8	Radical SAM domain containing protein	40.0731	32.7653	48.4268	153.408	188.1	190.148	243.006	224.317	0.669295	2.43307
Pyrde_0575	A0A0N7JCX7	Radical SAM domain containing protein	109.915	132.232	273.76	585.74	404.459	477.542	502.212	691.894	1	1.39547
Pyrde_0576	A0A0P0N177	5-formyltetrahydrofolate cyclo-ligase	91.5957	81.9133	137.374	51.8001	114.803	121.556	95.4024	117.642	1	0.551725
Pyrde_0582	A0A0P0N2S3	Uncharacterized protein	58.3923	77.2326	23.7193	2.98847	39.7394	51.2272	99.9025	139.575	1	1.61272
Pyrde_0584	A0A0P0N273	Uncharacterized protein	36.6383	51.4884	67.2046	255.016	21.1944	29.5208	56.7014	21.9332	1	-2.2933
Pyrde_0588	A0A0P0N3H9	Glycine--tRNA ligase	42.363	63.1903	98.8302	305.82	74.1803	72.9337	144.004	33.8968	1	-0.82768
Pyrde_0593	A0A0P0N2S4	Transcription initiation factor IIB	400.731	388.503	365.672	174.327	173.97	216.196	134.103	146.554	1	-1.29092
Pyrde_0597	A0A0P0N228	Putative transcriptional regulator	130.524	74.8922	59.2981	87.6617	41.5056	33.8621	48.6012	24.9241	1	-1.63726
Pyrde_0603	A0A0P0N350	Cren protein	403.021	462.225	296.491	97.6233	238.437	234.43	288.907	251.235	1	-0.31493
Pyrde_0606	A0A0P0N295	Uncharacterized protein	192.351	176.699	188.766	138.466	173.087	215.328	191.705	320.026	1	0.640954
Pyrde_0608	A0A0P0N2Z8	ABC-type Fe3+ transport, permease component	35.4933	46.8076	46.4502	36.8578	23.8437	30.389	6.30016	24.9241	1	-1.26333
Pyrde_0611	A0A0P0N3K0	Metallo phosphoesterase	376.687	383.822	662.163	370.57	976.707	956.82	1051.23	1726.74	0.0167632	2.09593
Pyrde_0615	A0A0N7JCY2	Putative transcription regulator	367.528	344.036	278.701	56.7809	207.528	131.975	61.2015	77.7633	1	-1.48199
Pyrde_0619	A0A0P0N236	Small nuclear ribonucleoprotein, LSM family	146.553	107.658	82.0291	159.385	103.323	112.874	132.303	128.608	1	0.0467858
Pyrde_0620	A0A0P0N248	S-adenosylmethionine synthase	57.2473	53.8288	68.1929	205.208	173.087	150.209	192.605	149.545	1	1.24363
Pyrde_0623	A0A0N7JCY3	Phosphoribosyltransferase	44.6529	37.4461	113.655	620.605	22.9606	20.8382	22.5006	21.9332	0.168676	-4.53593
Pyrde_0632	A0A0P0N247	Uracil-DNA glycosylase	65.2619	95.9556	103.772	63.754	97.1408	112.005	91.8023	99.6965	1	0.520628
Pyrde_0639	A0A0N7JCY5	ABC transporter permease	34.3484	30.4249	34.5906	21.9154	14.1296	0	11.7003	0	1	-3.0368
Pyrde_0641	A0A0P0N266	Nucleoside ABC transporter ATP-binding protein	182.046	162.656	144.292	148.427	78.5958	70.3289	71.1018	114.651	1	-1.22755
Pyrde_0642	A0A0P0N259	50S ribosomal protein L13e	89.3058	50.3182	15.8128	18.927	0	0	18.0004	0	1	-4.46934
Pyrde_0645	A0A0P0N3E0	Methionine--tRNA ligase subunit beta	141.973	131.061	140.339	107.585	210.177	224.879	176.404	158.517	1	0.939269
Pyrde_0650	A0A0P0N2Y8	ABC transporter ATP-binding protein	22.8989	36.2759	24.7076	35.8616	36.207	24.3112	36.9009	96.7056	1	1.08189
Pyrde_0665	A0A0P0N280	Uncharacterized protein	27.4787	32.7653	41.5087	67.7386	32.6746	29.5208	38.701	50.8452	1	-0.14512
Pyrde_0674	A0A0P0N301	Transcriptional regulator	19.4641	17.5529	25.6959	42.8347	52.1028	54.7002	73.8018	47.8543	1	1.70391
Pyrde_0680	A0A0P0N3Q5	Hexulose-6-phosphate synthase	51.5226	51.4884	70.1695	79.6925	181.918	131.975	67.5017	165.496	1	1.6992
Pyrde_0681	A0A0P0N3L2	Molybdopterin biosynthesis protein	13.7394	12.8721	33.6023	58.7732	48.5704	55.5685	88.2022	25.9211	1	1.35961
Pyrde_0682	A0A0P0N386	CLP1_P domain-containing protein	41.2181	26.9144	29.6491	15.9385	47.6873	39.9399	52.2013	55.83	1	1.25593
Pyrde_0683	A0A0P0N2Y2	Uncharacterized protein	132.814	95.9556	77.0876	38.8501	79.4789	84.221	90.9022	129.605	1	0.35719
Pyrde_0685	A0A0P0N2L3	Molybdopterin converting factor, small subunit	25.1888	25.7442	43.4853	47.8155	36.207	29.5208	54.9014	24.9241	1	0.153718
Pyrde_0701	A0A0P0N1K0	Uncharacterized protein	30.9136	21.0634	27.6725	29.8847	29.1422	20.8382	19.8005	31.9029	1	-0.0498086
Pyrde_0745	A0A0P0N3A1	Uncharacterized protein	149.988	127.551	238.181	572.79	393.862	326.465	462.611	297.096	1	0.741125
Pyrde_0748	A0A0P0N3V7	Uncharacterized protein	40.0731	53.8288	53.3683	58.7732	0	13.8921	16.2004	9.96965	0.451027	-3.27614
Pyrde_0749	A0A0P0N3S0	IMP biosynthesis protein PurP domain containing protein	26.3338	23.4038	45.4619	108.581	22.9606	19.9699	22.5006	21.9332	1	-1.66671
Pyrde_0757	A0A0P0N2G2	Uncharacterized protein	33.2034	37.4461	51.3917	105.593	50.3366	51.2272	49.5012	58.8209	1	-0.0775031
Pyrde_0762	A0A0P0N285	UPF0033 domain-containing protein	40.0731	30.4249	38.5438	28.8885	17.662	16.4969	9.90024	17.9454	1	-1.54141
Pyrde_0771	A0A0P0N3Y4	Circadian clock protein KaiC	83.5811	114.679	79.0642	83.6771	105.089	82.4845	42.301	81.7511	1	-0.18544
Pyrde_0780	A0A0P0N2I3	Thioredoxin/Cytochrome C biogenesis protein	34.3484	29.2548	33.6023	9.96156	75.0634	68.5924	79.202	102.687	0.0327346	2.42595
Pyrde_0781	A0A0P0N1U0	Cytochrome c biogenesis factor	438.514	504.352	470.432	291.874	435.367	454.967	332.108	685.912	1	0.339618
Pyrde_0785	A0A0P0N2A8	Uncharacterized protein	44.6529	38.6163	28.6608	10.9577	74.1803	107.664	55.8014	126.615	0.273644	2.38777
Pyrde_0787	A0A0P0N393	Uncharacterized protein	13.7394	18.723	27.6725	68.7347	53.869	104.191	88.2022	122.627	1	2.26113
Pyrde_0800	A0A0P0N2W7	Hydrogenase maturation factor HypA	30.9136	39.7865	58.3098	147.431	56.5183	61.6463	50.4012	15.9514	1	-0.724686
Pyrde_0801	A0A0P0N2J5	ATPase involved in chromosome partitioning, ParA/MinD family	37.7832	26.9144	46.4502	104.596	22.0775	34.7303	51.3013	39.8786	1	-0.686098
Pyrde_0816	A0A0P0N1W5	ABC transporter, ATP-binding protein	53.8125	72.5518	98.8302	36.8578	61.8169	52.9637	34.2008	46.8573	1	-0.499213
Pyrde_0824	A0A0P0N2L5	Cobalt-zinc-cadmium resistance protein	36.6383	40.9567	28.6608	31.877	9.71408	0	0	0	0.444453	-5.27266
Pyrde_0826	A0A0P0N2M0	Uncharacterized protein	175.177	276.165	456.596	664.436	324.98	429.788	325.808	583.224	1	0.194326
Pyrde_0827	A0A0P0N1X6	Amidohydrolase	112.205	111.168	141.327	126.512	92.7253	112.874	99.0024	115.648	1	-0.217683
Pyrde_0828	A0A0P0N3U7	Putative branched-chain amino acid ABC transporter periplasmic protein	1041.9	720.837	378.52	200.227	294.955	226.615	210.605	205.375	1	-1.74325
Pyrde_0829	A0A0P0N330	ABC transporter ATP-binding protein	1077.39	864.771	356.777	256.012	346.175	351.644	300.607	316.038	1	-1.22402
Pyrde_0830	A0A0P0N2F5	ABC transporter ATP-binding protein	659.489	573.393	362.707	204.212	352.356	335.148	314.108	335.977	1	-0.474089
Pyrde_0831	A0A0N7JD09	Branched-chain amino acid ABC transporter permease	111.06	121.7	71.1578	160.381	45.038	36.4668	39.601	24.9241	0.0312021	-2.26722
Pyrde_0832	A0A0P0N3P7	Branched-chain amino acid ABC transporter permease	280.512	287.867	149.234	58.7732	85.6605	100.718	48.6012	86.7359	1	-1.68725
Pyrde_0835	A0A0P0N2V6	Radical SAM protein	49.2327	35.1057	26.6842	16.9346	17.662	16.4969	0	18.9423	1	-1.69166
Pyrde_0838	A0A0P0N1Y3	Reverse gyrase	138.539	150.955	266.842	401.451	193.399	177.125	230.406	220.329	1	-0.228245
Pyrde_0841	A0A0P0N400	Isoleucyl-tRNA synthetase	27.4787	26.9144	49.4151	148.427	37.0901	52.9637	37.8009	25.9211	1	-0.925503
Pyrde_0858	A0A0P0N2X6	DUF1156 domain-containing protein	192.351	195.422	149.234	133.485	122.751	119.82	71.1018	54.8331	1	-1.10175
Pyrde_0859	A0A0P0N3J6	Uncharacterized protein	33.2034	47.9778	51.3917	61.7617	58.2845	73.8019	99.0024	117.642	1	1.30597
Pyrde_0861	A0A0P0N203	Uncharacterized protein	18.3191	25.7442	38.5438	38.8501	75.0634	66.8559	54.0013	93.7147	0.44374	1.88426
Pyrde_0865	A0A0P0N3N4	Uncharacterized protein	27.4787	31.5951	26.6842	11.9539	40.6225	34.7303	30.6008	33.8968	1	0.875993
Pyrde_0869	A0A0P0N2Q4	Serine-pyruvate aminotransferase/ aspartate aminotransferase	101.9	86.5941	92.9004	11.9539	50.3366	39.9399	34.2008	34.8938	1	-1.13151
Pyrde_0873	A0A0P0N212	Rubrerythrin	19.4641	17.5529	21.7427	65.7463	36.207	26.0477	27.9007	30.9059	1	0.0370282
Pyrde_0898	A0A0P0N237	Uncharacterized protein	277.077	170.848	63.2514	40.8424	26.493	22.5747	25.2006	18.9423	0.0247274	-3.51601
Pyrde_0901	A0A0P0N2M8	Uncharacterized protein	116.785	94.7854	80.0525	49.8078	98.0239	85.9575	144.904	42.8695	1	0.331549
Pyrde_0902	A0A0P0N3W3	Uncharacterized protein	312.57	262.123	217.427	112.566	254.332	255.268	233.106	182.445	1	0.19009
Pyrde_0903	A0A0P0N3I1	Uncharacterized protein	53.8125	60.8499	61.2747	89.654	77.7127	75.5384	63.9016	39.8786	1	0.0551252
Pyrde_0904	A0A0P0N3I7	VWFA domain-containing protein	145.408	135.742	129.468	103.6	171.321	133.712	118.803	99.6965	1	0.169426
Pyrde_0906	A0A0P0N314	Uncharacterized protein	32.0585	35.1057	33.6023	55.7847	0	13.0239	0	13.9575	1	-3.55249
Pyrde_0907	A0A0P0N3P3	Uncharacterized protein	117.929	135.742	105.748	150.42	76.8296	74.6702	61.2015	79.7572	1	-1.03933
Pyrde_0908	A0A0P0N2V3	Beta-lactamase domain protein	557.589	551.16	405.204	248.043	381.498	390.716	295.207	478.543	1	-0.146594
Pyrde_0909	A0A0P0N240	Putative nucleotidyltransferase	216.395	267.974	147.257	205.208	185.451	127.634	138.603	64.8027	1	-0.857784
Pyrde_0916	A0A0P0N362	Uncharacterized protein	33.2034	35.1057	67.2046	204.212	274.644	250.058	306.008	308.062	1	2.601
Pyrde_0918	A0A0P0N2U0	Aspartate aminotransferase	30.9136	43.297	81.0408	354.631	67.1155	41.6764	61.2015	30.9059	1	-1.83728
Pyrde_0925	A0A0P0N3Y7	Uncharacterized protein	133.959	156.805	596.935	232.104	349.707	493.17	621.015	683.918	1	1.41881
Pyrde_0930	A0A0P0N3R8	Rubrerythrin domain-containing protein	32.0585	35.1057	78.0759	83.6771	30.0253	39.9399	53.1013	65.7997	1	-0.326729
Pyrde_0932	A0A0P0N260	Uncharacterized protein	129.379	107.658	58.3098	72.7194	103.323	87.694	116.103	89.7268	1	0.304189
Pyrde_0934	A0A0P0N472	Aminodeoxychorismate/anthranilate synthase component II	98.4654	80.7431	65.228	29.8847	33.5577	30.389	19.8005	28.912	1	-1.70764
Pyrde_0937	A0A0N7JD22	Anthranilate phosphoribosyltransferase	14.8843	8.19133	24.7076	54.7886	15.0127	12.1556	32.4008	25.9211	1	-0.298784
Pyrde_0940	A0A0P0N2W6	Dihydrolipoyl dehydrogenase	35.4933	35.1057	42.497	89.654	40.6225	44.2812	26.1006	36.8877	1	-0.553156
Pyrde_0943	A0A0P0N276	3-deoxy-7-phosphoheptulonate synthase	12.5944	14.0423	18.7777	51.8001	56.5183	46.8859	25.2006	45.8604	1	1.30059
Pyrde_0945	A0A0N7JD23	Transketolase, C-terminal region	19.4641	19.8932	27.6725	59.7693	83.8943	92.9036	97.2024	140.572	0.0674015	2.54167
Pyrde_0952	A0A0P0N3U1	Phosphate import ATP-binding protein PstB	85.871	77.2326	54.3566	28.8885	90.076	104.191	102.603	179.454	1	1.49458
Pyrde_0955	A0A0P0N279	Phosphate-binding protein	25.1888	40.9567	24.7076	4.98078	57.4014	60.778	47.7012	57.824	1	1.89554
Pyrde_0964	A0A0P0N2Y3	Uncharacterized protein	76.7114	88.9345	49.4151	1.99231	0	0	0	13.9575	1	-5.6108
Pyrde_0966	A0A0P0N2A2	S-methyl-5-thioadenosine phosphorylase	88.1609	65.5307	54.3566	71.7232	139.53	174.52	138.603	309.059	0.0200011	2.19196
Pyrde_0971	A0A0P0N412	Uncharacterized protein	34.3484	52.6586	42.497	88.6579	100.673	107.664	162.004	111.66	1	1.75601
Pyrde_0975	A0A0P0N3W5	Molecular chaperone (Small heat shock protein)	111.06	84.2537	141.327	123.523	105.089	92.9036	74.7018	123.624	1	-0.212563
Pyrde_0980	A0A0P0N4B2	Uncharacterized protein	40.0731	49.148	87.9589	163.37	136.88	125.897	90.9022	55.83	1	0.487907
Pyrde_0982	A0A0P0N3P9	Uncharacterized protein	177.467	180.209	221.38	253.024	93.6084	94.6401	72.0018	50.8452	0.0732857	-1.92418
Pyrde_0983	A0A0P0N3S1	Uncharacterized protein	321.73	354.568	255.97	243.062	372.668	382.902	405.01	282.141	1	0.561941
Pyrde_0990	A0A0P0N484	Nitrogen regulatory protein P-II family	119.074	94.7854	55.3449	9.96156	16.7789	13.8921	15.3004	14.9545	0.626468	-2.99934
Pyrde_0994	A0A0P0N426	Probable tRNA pseudouridine synthase B	77.8563	76.0624	38.5438	36.8578	34.4408	28.6525	10.8003	14.9545	1	-1.80932
Pyrde_0996	A0A0P0N3Q9	Cytidylate kinase	18.3191	15.2125	27.6725	68.7347	16.7789	19.9699	28.8007	16.9484	1	-0.843397
Pyrde_0997	A0A0P0N399	50S ribosomal protein L34e	156.858	156.805	57.3215	5.97693	154.542	149.34	153.004	193.411	1	1.28903
Pyrde_0999	A0A0P0N356	Adenylate kinase	5.72473	8.19133	13.8362	56.7809	36.207	26.0477	45.9011	55.83	1	1.44129
Pyrde_1000	A0A0P0N2B1	Preprotein translocase subunit SecY	73.2766	65.5307	64.2397	25.9	37.0901	51.2272	64.8016	67.7936	1	0.0489526
Pyrde_1001	A0A0N7JD30	50S ribosomal protein L15	81.2912	101.807	54.3566	95.6309	38.8563	38.2033	47.7012	23.9272	1	-1.53369
Pyrde_1002	A0A0P0N4G4	50S ribosomal protein L30	307.991	327.653	203.59	134.481	128.932	97.2449	76.5019	69.7875	0.548141	-1.85334
Pyrde_1003	A0A0P0N4C8	30S ribosomal protein S5	625.141	628.392	410.145	356.624	495.418	453.231	329.408	473.558	1	-0.165605
Pyrde_1004	A0A0P0N3Y0	50S ribosomal protein L18	42.363	32.7653	10.8713	10.9577	52.1028	45.1494	46.8012	49.8482	1	1.60539
Pyrde_1005	A0A0P0N3S3	50S ribosomal protein L19e	58.3923	97.1258	77.0876	23.9077	52.9859	29.5208	50.4012	45.8604	1	-0.630327
Pyrde_1006	A0A0P0N3T8	50S ribosomal protein L32e	96.1755	114.679	81.0408	34.8654	75.0634	46.8859	56.7014	36.8877	1	-0.721024
Pyrde_1007	A0A0P0N3F1	50S ribosomal protein L6	749.94	726.688	287.596	98.6194	171.321	179.729	175.504	129.605	1	-2.00667
Pyrde_1008	A0A0P0N326	30S ribosomal protein S8	409.891	413.077	201.614	47.8155	433.601	370.746	283.507	356.913	1	0.771079
Pyrde_1009	A0A0N7JD31	30S ribosomal protein S14 type Z	898.783	773.496	699.718	111.569	443.315	508.799	350.109	196.402	1	-0.898792
Pyrde_1010	A0A0P0N320	50S ribosomal protein L5	195.786	150.955	81.0408	26.8962	33.5577	29.5208	27.9007	24.9241	0.501905	-2.67677
Pyrde_1011	A0A0P0N331	30S ribosomal protein S4e	656.054	630.733	324.163	135.477	785.074	724.127	639.016	1154.49	1	1.46106
Pyrde_1012	A0A0P0N2E3	50S ribosomal protein L24	525.53	493.82	205.567	107.585	143.945	130.239	162.004	135.587	1	-1.60341
Pyrde_1013	A0A0P0N4A0	50S ribosomal protein L14	249.598	263.293	146.269	3.98462	60.9338	34.7303	41.401	48.8513	1	-2.49743
Pyrde_1014	A0A0P0N3H8	30S ribosomal protein S17	217.54	222.336	240.157	115.554	417.706	420.237	425.711	572.258	0.0446345	1.85173
Pyrde_1015	A0A0P0N2W9	50S ribosomal protein L29	155.713	174.358	113.655	60.7655	170.438	131.107	173.704	149.545	1	0.582348
Pyrde_1016	A0A0P0N447	30S ribosomal protein S3	644.605	659.987	526.765	437.312	359.421	432.392	519.313	449.631	1	-0.400059
Pyrde_1017	A0A0N7JD32	50S ribosomal protein L22	156.858	163.827	84.994	23.9077	78.5958	52.0955	75.6019	81.7511	1	-0.687285
Pyrde_1018	A0A0P0N3R7	50S ribosomal protein L23	155.713	175.529	104.76	29.8847	65.3493	35.5986	35.1009	26.9181	1	-2.03036
Pyrde_1019	A0A0P0N3S9	50S ribosomal protein L4	257.613	255.101	130.456	50.8039	80.362	87.694	55.8014	14.9545	1	-2.04337
Pyrde_1020	A0A0P0N3B5	50S ribosomal protein L3	691.548	658.817	403.227	170.343	345.291	343.83	398.71	310.056	1	-0.51705
Pyrde_1025	A0A0N7JD33	MoxR-like ATPase	29.7686	30.4249	29.6491	57.777	7.94789	0	0	24.9241	1	-3.06799
Pyrde_1028	A0A0P0N3U8	30S ribosomal protein S19P	451.109	507.863	334.046	250.035	476.873	503.59	415.81	601.17	1	0.662515
Pyrde_1037	A0A0P0N3K1	Uncharacterized protein	208.38	154.465	292.538	525.97	440.666	451.494	452.711	688.903	1	1.21792
Pyrde_1039	A0A0P0N464	DNA polymerase sliding clamp	275.932	303.079	246.087	130.496	141.296	153.682	156.604	187.429	1	-0.714448
Pyrde_1042	A0A0P0N3U9	AbrB family transcriptional regulator	52.6675	62.0201	118.596	210.189	61.8169	66.8559	54.9014	37.8847	1	-1.34261
Pyrde_1046	A0A0P0N2F2	DNA repair helicase RAD25	34.3484	30.4249	35.5789	18.927	37.9732	34.7303	23.4006	27.915	1	0.207192
Pyrde_1047	A0A0P0N4K4	Uncharacterized protein	19.4641	28.0846	60.2864	241.07	135.997	135.448	305.108	81.7511	1	1.42174
Pyrde_1049	A0A0N7JD36	ATPase	160.292	145.104	177.894	152.412	312.617	282.184	275.407	246.25	0.822419	1.28989
Pyrde_1051	A0A0P0N3W9	Uncharacterized protein	64.117	94.7854	146.269	578.766	36.207	46.8859	49.5012	17.9454	0.366728	-3.57088
Pyrde_1052	A0A0P0N3Y2	Uncharacterized protein	28.6237	28.0846	36.5672	110.573	110.387	103.323	114.303	109.666	1	1.68362
Pyrde_1053	A0A0P0N3J0	DNA polymerase	50.3776	54.9989	57.3215	64.7501	78.5958	118.083	99.9025	142.566	1	1.46924
Pyrde_1055	A0A0P0N345	Uncharacterized protein	114.495	119.359	149.234	386.508	156.308	205.777	231.306	245.253	1	0.274169
Pyrde_1059	A0A0P0N4E3	Phosphoenolpyruvate synthase	267.917	320.632	647.338	1254.16	1104.76	1411.79	1833.35	1216.3	1	1.76833
Pyrde_1060	A0A0P0N3L1	Uncharacterized protein	335.469	307.76	534.672	264.977	90.076	98.9814	109.803	188.426	0.040219	-2.17237
Pyrde_1061	A0A0P0N312	MoxR-like ATPase	249.598	312.441	141.327	168.35	507.782	459.308	468.012	466.58	0.0828737	1.76128
Pyrde_1065	A0A0N7JD38	HTH-type transcriptional regulator	227.844	190.741	240.157	187.277	123.634	149.34	86.4021	55.83	1	-1.34672
Pyrde_1069	A0A0P0N2H4	Dehydrogenase	198.076	202.443	75.111	246.05	176.62	115.478	174.604	93.7147	1	-0.380858
Pyrde_1073	A0A0N7JD39	Serine hydroxymethyltransferase	84.726	74.8922	140.339	256.012	113.037	131.107	170.104	64.8027	1	-0.197878
Pyrde_1076	A0A0P0N3M2	Phenylacetic acid degradation protein	22.8989	15.2125	34.5906	16.9346	36.207	39.9399	27.0007	44.8634	1	1.13148
Pyrde_1077	A0A0P0N3A2	Serine--tRNA ligase	24.0439	30.4249	46.4502	134.481	83.0112	90.2988	72.9018	114.651	1	0.96791
Pyrde_1078	A0A0P0N365	Uncharacterized protein	29.7686	26.9144	33.6023	61.7617	93.6084	99.8497	118.803	160.511	0.0136312	2.44673
Pyrde_1081	A0A0N7JD40	Fe-S osidoreductase	122.509	124.04	91.9121	124.519	30.0253	30.389	46.8012	61.8118	0.063528	-1.98591
Pyrde_1096	A0A0P0N409	Uncharacterized protein	66.4069	71.3816	72.1461	50.8039	98.907	123.293	116.103	119.636	1	1.28897
Pyrde_1101	A0A0P0N384	Uncharacterized protein	61.8271	57.3393	48.4268	67.7386	52.1028	41.6764	27.9007	40.8756	1	-0.646324
Pyrde_1105	A0A0N7JD43	Peptide chain release factor subunit 1	882.754	729.029	286.608	88.6579	201.346	208.382	207.905	236.281	1	-1.59822
Pyrde_1111	A0A0P0N3J3	Alanyl-tRNA editing protein AlaX	80.1462	73.722	94.877	225.131	141.296	150.209	185.405	149.545	1	0.684539
Pyrde_1121	A0A0N7JD45	Uncharacterized protein	504.921	484.459	423.982	201.223	170.438	190.148	151.204	237.278	1	-1.4768
Pyrde_1128	A0A0P0N3S4	Uncharacterized protein	93.8856	81.9133	35.5789	7.96925	36.207	14.7604	0	0	1	-2.83453
Pyrde_1135	A0A0P0N4B4	DNA double-strand break repair Rad50 ATPase	108.77	129.891	123.538	213.177	68.8817	65.9876	86.4021	82.7481	1	-1.22028
Pyrde_1136	A0A0P0N3I5	DNA double-strand break repair protein Mre11	97.3204	106.487	86.9706	94.6348	122.751	131.107	198.005	200.39	1	1.20875
Pyrde_1137	A0A0N7JD47	DNA helicase HerA	14.8843	24.574	36.5672	48.8116	37.9732	39.9399	52.2013	27.915	1	0.587253
Pyrde_1138	A0A0P0N2Q0	THUMP domain-containing protein	28.6237	31.5951	33.6023	45.8232	23.8437	30.389	45.0011	26.9181	1	-0.0975104
Pyrde_1140	A0A0P0N4P6	Cysteine--tRNA ligase	201.511	353.397	112.666	107.585	271.111	249.19	247.506	288.123	1	0.781101
Pyrde_1149	A0A0P0N2Q5	UPF0235 protein	20.609	21.0634	50.4034	106.589	67.9986	77.2749	74.7018	31.9029	1	0.594306
Pyrde_1151	A0A0P0N3U3	Reelin domain-containing protein	111.06	109.998	168.011	85.6694	67.9986	74.6702	70.2017	76.7663	1	-0.922113
Pyrde_1152	A0A0P0N389	4Fe-4S ferredoxin-type domain-containing protein	44.6529	52.6586	32.614	61.7617	13.2465	0	19.8005	14.9545	1	-2.75577
Pyrde_1154	A0A0P0N4H1	Nitrate reductase	3509.26	3640.46	5857.67	5975.94	5967.98	6529.3	6852.77	8299.73	1	0.877186
Pyrde_1163	A0A0P0N4R6	Uncharacterized protein	59.5372	56.1691	47.4385	28.8885	27.376	27.7843	30.6008	25.9211	1	-0.988122
Pyrde_1168	A0A0P0N3I0	MarR family transcriptional regulator	57.2473	60.8499	105.748	128.504	19.4282	29.5208	27.9007	45.8604	0.528216	-2.11319
Pyrde_1169	A0A0N7JD51	30S ribosomal protein S25e	191.206	207.124	75.111	25.9	450.38	540.925	345.609	613.133	0.14706	2.98222
Pyrde_1175	A0A0P0N3A9	Methionine--tRNA ligase	53.8125	46.8076	42.497	141.454	167.789	171.915	160.204	216.341	1	2.02019
Pyrde_1180	A0A0P0N3R5	Uncharacterized protein	200.366	222.336	138.362	106.589	70.6479	64.2511	74.7018	41.8725	0.276463	-1.88273
Pyrde_1181	A0A0P0N4F2	S-adenosyl-L-methionine-dependent tRNA 4-demethylwyosine synthase	37.7832	36.2759	33.6023	52.7963	35.3239	26.0477	18.9005	24.9241	1	-0.758686
Pyrde_1186	A0A0P0N4S2	Thioredoxin	41.2181	38.6163	38.5438	70.7271	70.6479	102.454	96.3024	84.742	1	1.41603
Pyrde_1188	A0A0P0N486	Methylenetetrahydrofolate reductase	35.4933	21.0634	27.6725	82.6809	35.3239	39.9399	46.8012	16.9484	1	-0.253628
Pyrde_1196	A0A0P0N4R1	Uncharacterized protein	42.363	26.9144	40.5204	32.8731	36.207	41.6764	57.6014	59.8179	1	0.759395
Pyrde_1200	A0A0P0N488	Flagellar protein FlaI	33.2034	24.574	43.4853	32.8731	54.7521	50.359	27.9007	34.8938	1	0.57699
Pyrde_1202	A0A0P0N498	CARDB domain-containing protein	70.9867	54.9989	85.9823	60.7655	77.7127	104.191	83.7021	145.557	1	0.949544
Pyrde_1211; Pyrde_1616	A0A0P0N5M6	Chromatin protein Cren7	1223.95	1154.98	1131.61	1090.79	1154.21	1157.39	1314.03	1735.72	1	0.429349
Pyrde_1214	A0A0P0N3K3	Uncharacterized protein	82.4361	109.998	130.456	139.462	159.841	162.364	185.405	227.308	1	1.05894
Pyrde_1215	A0A0P0N3I9	Uncharacterized protein	75.5665	66.7008	67.2046	137.469	41.5056	40.8081	37.8009	18.9423	1	-1.76939
Pyrde_1220	A0A0P0N402	TIGR00270 family protein	194.641	129.891	77.0876	50.8039	204.879	177.125	152.104	221.326	1	1.21466
Pyrde_1221	A0A0P0N3F2	Proteasome-activating nucleotidase	168.307	184.89	101.795	119.539	17.662	32.1255	12.6003	0	0.0368312	-4.43441
Pyrde_1224	A0A0P0N4C3	Phosphate starvation-inducible protein PhoH	318.295	278.505	190.742	223.139	259.631	248.322	168.304	144.56	1	-0.288758
Pyrde_1228	A0A0P0N3S6	CBS domain protein	107.625	111.168	259.924	408.424	295.838	117.215	30.6008	44.8634	1	-1.1358
Pyrde_1229	A0A0P0N2X2	CBS domain protein	375.542	370.95	277.713	354.631	282.591	305.627	205.205	304.074	1	-0.352222
Pyrde_1230	A0A0P0N501	CBS domain protein	269.062	291.377	548.508	1977.37	589.027	489.697	446.411	173.472	1	-1.1335
Pyrde_1232	A0A0P0N4I3	DedA family protein	109.915	88.9345	42.497	7.96925	146.594	162.364	141.303	289.12	1	2.40214
Pyrde_1235	A0A0P0N4C0	Acetyl-CoA carboxylase, carboxyltransferase component	13.7394	11.7019	19.766	50.8039	52.1028	71.1971	81.902	90.7238	0.688588	2.41742
Pyrde_1256	A0A0P0N4E9	Split-Soret cytochrome c	107.625	236.378	564.321	253.024	145.711	119.82	189.905	68.7906	1	-1.56306
Pyrde_1259	A0A0P0N420	Translation initiation factor 1A	370.963	351.057	238.181	63.754	166.022	165.837	113.403	206.372	1	-0.807065
Pyrde_1267	A0A0N7JD63	Putative cell division protein	1495.3	1431.14	1306.54	1684.5	1509.22	1783.4	1673.14	2426.61	1	0.573164
Pyrde_1269	A0A0P0N3I8	Uncharacterized protein	56.1024	44.4672	109.702	311.797	61.8169	52.0955	99.0024	58.8209	1	-1.26348
Pyrde_1270	A0A0P0N4T4	Uncharacterized protein	19.4641	22.2336	38.5438	52.7963	0	19.1017	37.8009	30.9059	1	-0.77911
Pyrde_1271	A0A0P0N4F5	Uncharacterized protein	1103.73	913.919	723.437	566.813	787.724	895.174	752.419	837.45	1	0.111967
Pyrde_1272	A0A0P0N4G8	Archaeal/vacuolar-type H+-ATPase subunit C	832.376	733.709	562.344	512.024	360.304	354.249	331.208	407.759	1	-1.11383
Pyrde_1274	A0A0P0N4M6	V-type ATP synthase subunit F	427.065	277.335	115.631	123.523	94.4915	99.8497	90.9022	86.7359	1	-1.77187
Pyrde_1275	A0A0N7JD64	V-type proton ATPase subunit E	1092.28	895.196	891.449	855.698	544.872	555.685	533.713	462.592	1	-1.07229
Pyrde_1276	A0A0P0N3W0	V-type ATP synthase alpha chain	3166.92	1814.97	493.163	356.624	812.45	856.97	876.622	947.117	1	-0.890884
Pyrde_1277	A0A0P0N311	V-type ATP synthase beta chain	760.244	373.291	129.468	90.6502	382.382	537.452	591.315	664.976	1	1.15971
Pyrde_1278	A0A0P0N540	V-type ATP synthase subunit D	82.4361	50.3182	17.7894	10.9577	15.0127	11.2874	31.5008	81.7511	1	-0.176826
Pyrde_1281	A0A0P0N4G7	Proline--tRNA ligase	16.0292	16.3827	28.6608	82.6809	130.699	116.347	190.805	132.596	0.213983	2.95378
Pyrde_1284	A0A0P0N440	30S ribosomal protein S26e	49.2327	31.5951	62.2631	5.97693	117.452	110.269	99.9025	70.7845	1	2.16763
Pyrde_1289	A0A0P0N4Y8	ABC-type branched-chain amino acid transport system, permease component	67.5518	77.2326	38.5438	31.877	18.5451	15.6286	10.8003	13.9575	0.0291104	-2.53717
Pyrde_1291	A0A0N7JD66	ABC transporter ATP-binding protein	546.139	544.138	309.339	192.258	202.23	226.615	153.904	251.235	1	-1.20968
Pyrde_1293	A0A0P0N4U8	Protease HtpX homolog	42.363	43.297	26.6842	31.877	48.5704	46.0177	45.0011	64.8027	1	0.849689
Pyrde_1296	A0A0P0N3Z8	Sec-independent protein translocase protein TatA	865.579	722.007	755.063	478.155	450.38	534.847	435.611	651.018	1	-0.524725
Pyrde_1297	A0A0P0N4P9	Uncharacterized protein	90.4508	91.2748	118.596	122.527	220.775	232.693	228.606	250.238	0.0188136	1.74875
Pyrde_1298	A0A0P0N3X6	Coenzyme F420-reducing hydrogenase, gamma subunit	80.1462	83.0835	56.3332	138.466	112.153	118.083	129.603	154.53	1	0.864905
Pyrde_1299	A0A0N7JD67	Coenzyme F420-reducing hydrogenase, alpha subunit	26.3338	21.0634	31.6257	75.7078	46.8042	59.9098	73.8018	138.578	1	1.57605
Pyrde_1300	A0A0P0N328	Uncharacterized protein	21.754	23.4038	18.7777	21.9154	64.4662	39.0716	29.7007	28.912	1	1.45035
Pyrde_1317	A0A0P0N4J5	AAA ATPase central domain containing protein	35.4933	43.297	64.2397	99.6156	80.362	105.059	108.903	121.63	1	1.20865
Pyrde_1318	A0A0P0N4L4	Uncharacterized protein	20.609	17.5529	25.6959	39.8462	31.7915	46.0177	66.6016	58.8209	1	1.48917
Pyrde_1331	A0A0N7JD71	V-type ATP synthase beta chain	395.006	191.911	58.3098	40.8424	253.449	310.836	357.309	419.722	1	1.56884
Pyrde_1338	A0A0P0N4Z1	PHB domain-containing protein	40.0731	38.6163	51.3917	53.7924	75.0634	65.1193	66.6016	95.7086	1	1.12933
Pyrde_1340	A0A0P0N4L6	Uncharacterized protein	11.4495	18.723	25.6959	49.8078	22.0775	26.0477	26.1006	26.9181	1	-0.00639482
Pyrde_1357	A0A0P0N398	CRISPR-associated protein	16.0292	10.5317	20.7544	71.7232	51.2197	44.2812	40.501	39.8786	1	0.902595
Pyrde_1367	A0A0P0N430	Uncharacterized protein	114.495	124.04	173.941	151.416	211.061	233.561	180.904	139.575	1	0.748403
Pyrde_1372	A0A0P0N4U6	Histidinol dehydrogenase	18.3191	12.8721	26.6842	162.373	31.7915	29.5208	40.501	14.9545	1	-1.21096
Pyrde_1384	A0A0P0N538	Thioredoxin	234.714	246.91	307.362	639.532	198.697	203.172	432.911	123.624	1	-0.709734
Pyrde_1387	A0A0N7JD78	Uncharacterized protein	48.0877	33.9355	13.8362	11.9539	38.8563	46.0177	46.8012	61.8118	1	1.37011
Pyrde_1397	A0A0P0N4P7	V4R domain-containing protein	204.945	210.634	267.83	181.3	363.837	433.261	324.908	554.312	0.477005	1.4778
Pyrde_1400	A0A0P0N3Z6	Phosphoribosyltransferase	44.6529	51.4884	27.6725	4.98078	41.5056	41.6764	17.1004	25.9211	1	0.112238
Pyrde_1410	A0A0P0N4B8	Uncharacterized protein	22.8989	35.1057	66.2163	76.704	35.3239	28.6525	25.2006	54.8331	1	-0.626381
Pyrde_1419	A0A0P0N4Y9	Uncharacterized protein	21.754	14.0423	33.6023	47.8155	37.0901	17.3652	0	18.9423	1	-0.877716
Pyrde_1425	A0A0P0N414	Protein-disulfide isomerase	525.53	549.989	408.169	316.778	322.331	363.8	398.71	456.61	1	-0.199114
Pyrde_1439	A0A0P0N469	Oxidoreductase	36.6383	42.1268	36.5672	35.8616	30.9084	35.5986	36.0009	27.915	1	-0.179662
Pyrde_1440	A0A0P0N3G4	Aldehyde ferredoxin oxidoreductase	28.6237	36.2759	37.5555	135.477	40.6225	34.7303	44.1011	23.9272	1	-0.942978
Pyrde_1447	A0A0P0N4I1	Pyruvate:ferredoxin oxidoreductase, delta subunit	36.6383	42.1268	68.1929	130.496	113.037	145.867	161.104	165.496	1	1.64057
Pyrde_1448	A0A0P0N429	Pyruvate:ferredoxin oxidoreductase, alpha subunit	159.148	148.614	172.953	282.908	317.915	341.225	384.309	435.674	0.981661	1.4788
Pyrde_1449	A0A0P0N446	2-ketoisovalerate ferredoxin oxidoreductase	127.089	92.445	88.9472	110.573	164.256	194.49	195.305	355.916	0.264722	1.72005
Pyrde_1454	A0A0N7JD86	Uncharacterized protein	57.2473	72.5518	86.9706	241.07	32.6746	28.6525	81.902	74.7724	1	-1.45711
Pyrde_1473	A0A0P0N496	NADH-quinone oxidoreductase subunit B	381.267	329.994	395.321	170.343	211.944	244.849	260.106	343.953	1	-0.273548
Pyrde_1474	A0A0P0N3L7	NADH-ubiquinone oxidoreductase chain J	33.2034	31.5951	40.5204	22.9116	15.8958	19.9699	19.8005	38.8816	1	-0.542065
Pyrde_1475	A0A0P0N5F0	NADH dehydrogenase subunit D	137.394	111.168	128.479	56.7809	134.231	154.55	132.303	209.363	1	0.892077
Pyrde_1476	A0A0P0N4L0	NADH-ubiquinone oxidoreductase chain H	77.8563	80.7431	91.9121	70.7271	35.3239	24.3112	8.1002	16.9484	0.0270803	-2.64422
Pyrde_1477	A0A0P0N439	NADH-ubiquinone oxidoreductase chain I	25.1888	24.574	30.6374	30.8808	21.1944	28.6525	22.5006	30.9059	1	-0.0549916
Pyrde_1479	A0A0P0N5A3	Putative NADH dehydrogenase subunit 4L	97.3204	83.0835	133.421	72.7194	32.6746	35.5986	0	18.9423	1	-2.97666
Pyrde_1480	A0A0P0N4X9	NADH-ubiquinone oxidoreductase chain M	64.117	52.6586	72.1461	14.9423	45.038	63.3828	41.401	82.7481	1	0.381045
Pyrde_1485	A0A0P0N3L9	Cobalamin biosynthesis protein	261.048	246.91	126.503	229.116	75.9465	57.305	79.202	25.9211	0.0292327	-2.52052
Pyrde_1495	A0A0P0N470	Pyruvate-formate lyase-activating enzyme like protein	13.7394	24.574	23.7193	40.8424	43.2718	56.4368	45.0011	57.824	1	1.49659
Pyrde_1496	A0A0P0N4B7	Uncharacterized protein	29.7686	62.0201	71.1578	252.027	706.479	459.308	513.913	177.46	0.602088	3.22688
Pyrde_1497	A0A0P0N3N5	Uncharacterized protein	32.0585	38.6163	70.1695	199.231	62.7	62.5146	67.5017	24.9241	1	-0.820249
Pyrde_1498	A0A0P0N5H1	Uncharacterized protein	261.048	168.507	76.0993	11.9539	34.4408	19.9699	12.6003	26.9181	1	-3.38101
Pyrde_1503	A0A0P0N4Z9	HIT family protein	117.929	113.508	222.368	1063.89	31.7915	31.2573	39.601	56.827	0.0141607	-4.6089
Pyrde_1506	A0A0P0N571	Ribulose bisphosphate carboxylase	158.003	184.89	323.175	511.028	566.066	388.111	423.01	389.813	1	0.94134
Pyrde_1515	A0A0P0N4P4	Formate dehydrogenase formation protein FdhE	70.9867	126.381	194.696	276.931	270.228	230.957	194.405	291.114	1	0.890833
Pyrde_1518	A0A0N7JD94	NADH oxidase	29.7686	24.574	31.6257	131.493	41.5056	35.5986	41.401	45.8604	1	-0.488368
Pyrde_1534	A0A0N7JD96	Uncharacterized protein	190.061	166.167	77.0876	14.9423	202.23	173.652	148.504	279.15	1	1.35865
Pyrde_1535	A0A0P0N590	Glycerophosphodiester phosphodiesterase	43.508	45.6374	43.4853	25.9	35.3239	39.0716	42.301	51.8422	1	0.243631
Pyrde_1537	A0A0P0N511	3-isopropylmalate dehydratase small subunit	30.9136	26.9144	19.766	53.7924	12.3634	6.94606	14.4004	0	1	-2.65448
Pyrde_1538	A0A0P0N4R5	3-isopropylmalate dehydratase large subunit	58.3923	52.6586	55.3449	27.8924	101.556	75.5384	80.102	102.687	1	1.40152
Pyrde_1540	A0A0P0N4A9	Lysine 2,3-aminomutase	328.6	348.717	468.455	805.89	152.776	206.645	359.109	221.326	1	-1.41472
Pyrde_1554	A0A0P0N3U6	SBP_bac_5 domain-containing protein	1823.9	1569.23	1040.68	736.159	1289.32	1194.72	1221.33	1328.95	1	0.0831931
Pyrde_1557	A0A0P0N597	Single-stranded DNA-binding protein	75.5665	92.445	84.0057	102.604	38.8563	66.8559	46.8012	74.7724	1	-0.821077
Pyrde_1559	A0A0P0N573	Aspartyl/glutamyl-tRNA(Asn/Gln) amidotransferase subunit B	12.5944	19.8932	29.6491	47.8155	58.2845	94.6401	81.902	154.53	0.123065	2.69219
Pyrde_1568	A0A0P0N4V7	C2H2-type domain-containing protein	903.363	645.945	388.403	23.9077	218.125	161.496	304.208	165.496	1	-1.57547
Pyrde_1571	A0A0P0N545	CBS domain protein	12.5944	10.5317	31.6257	91.6463	32.6746	63.3828	50.4012	48.8513	1	0.68044
Pyrde_1572	A0A0P0N558	Elongation factor 2	828.941	871.792	900.343	1346.8	1481.84	1225.98	1523.74	784.611	1	0.622797
Pyrde_1574	A0A0N7JDA1	Uncharacterized protein	103.045	105.317	61.2747	38.8501	117.452	114.61	82.802	92.7177	1	0.72484
Pyrde_1579	A0A0P0N5P5	Uncharacterized protein	455.689	411.907	322.187	261.989	166.906	158.023	180.904	193.411	0.535592	-1.39112
Pyrde_1587	A0A0P0N4J9	Uncharacterized protein	96.1755	118.189	87.9589	62.7578	0	15.6286	14.4004	22.9302	0.0648708	-3.90128
Pyrde_1591	A0A0P0N4X5	Circadian clock protein KaiC	35.4933	30.4249	29.6491	42.8347	23.8437	15.6286	13.5003	0	1	-1.8331
Pyrde_1597	A0A0P0N5E9	D-glycerate dehydrogenase	12.5944	15.2125	28.6608	152.412	15.0127	31.2573	51.3013	19.9393	1	-1.09531
Pyrde_1598	A0A0N7JDA4	Glutamate dehydrogenase	14.8843	23.4038	22.731	84.6732	81.245	86.8258	82.802	91.7208	1	1.86596
Pyrde_1601	A0A0P0N5X3	Uncharacterized protein	32.0585	30.4249	41.5087	44.827	97.1408	79.0115	82.802	56.827	0.668791	1.67615
Pyrde_1605	A0A0P0N575	GTP cyclohydrolase 1	51.5226	35.1057	26.6842	26.8962	45.9211	60.778	49.5012	35.8907	1	0.806181
Pyrde_1610	A0A0P0N4M1	Uncharacterized protein	57.2473	64.3605	47.4385	37.8539	39.7394	39.0716	41.401	45.8604	1	-0.329302
Pyrde_1612	A0A0P0N5S7	50S ribosomal protein L35Ae	121.364	138.082	74.1227	27.8924	39.7394	29.5208	18.9005	30.9059	1	-2.16342
Pyrde_1622	A0A0N7JDA7	Uncharacterized protein	24.0439	23.4038	36.5672	54.7886	76.8296	65.1193	80.102	45.8604	1	1.47115
Pyrde_1623	A0A0P0N445	Uncharacterized protein	155.713	108.828	108.713	59.7693	130.699	138.921	136.803	180.451	1	0.759949
Pyrde_1625	A0A0P0N5T6	Phenylalanine--tRNA ligase alpha subunit	48.0877	52.6586	66.2163	118.543	173.97	150.209	99.9025	82.7481	1	1.30509
Pyrde_1627	A0A0P0N5C2	Tyrosine--tRNA ligase	206.09	200.103	330.093	917.459	100.673	79.8797	96.3024	129.605	0.145948	-2.83353
Pyrde_1628	A0A0P0N593	DNA primase DnaG	1199.9	1130.4	936.911	530.951	423.004	437.602	443.711	451.625	0.652749	-1.47494
Pyrde_1633	A0A0P0N4P3	DNA polymerase	140.828	157.976	176.906	85.6694	155.425	158.023	139.503	184.438	1	0.374803
Pyrde_1634	A0A0P0N450	GTP-binding protein	74.4215	64.3605	19.766	4.98078	41.5056	15.6286	17.1004	15.9514	1	-1.05604
Pyrde_1636	A0A0P0N512	Uncharacterized protein	81.2912	72.5518	26.6842	30.8808	138.646	140.658	173.704	139.575	0.0872967	2.30167
Pyrde_1638	A0A0N7JDA9	GINS complex protein	11.4495	23.4038	31.6257	109.577	22.9606	31.2573	27.0007	22.9302	1	-0.998532
Pyrde_1639	A0A0P0N5P2	Replication factor C small subunit	50.3776	50.3182	105.748	222.143	181.918	230.088	297.907	239.272	1	1.74313
Pyrde_1640	A0A0P0N5A2	Replication factor C large subunit	615.981	572.223	502.058	454.247	499.834	571.314	542.713	654.009	1	0.237609
Pyrde_1643	A0A0P0N5I6	ORC1-type DNA replication protein	33.2034	33.9355	35.5789	46.8193	68.8817	79.0115	78.3019	111.66	0.121433	1.79147
Pyrde_1646	A0A0N7JDB0	K+ transport system protein	151.133	120.53	185.801	356.624	136.88	134.58	142.204	154.53	1	-0.648074
Pyrde_1647	A0A0P0N610	Uncharacterized protein	32.0585	38.6163	42.497	42.8347	27.376	26.0477	17.1004	19.9393	1	-1.01579
Pyrde_1648	A0A0P0N5V6	Chromatin protein Cren7	267.917	204.783	226.321	160.381	207.528	234.43	165.604	342.956	1	0.320253
Pyrde_1651	A0A0P0N5B4	DNA-directed RNA polymerase subunit K	111.06	121.7	130.456	168.35	55.6352	45.1494	32.4008	61.8118	0.0545255	-1.98417
Pyrde_1652	A0A0P0N515	Thermosome alpha subunit	705.287	899.876	953.712	2002.27	788.607	667.69	613.815	294.105	1	-1.24744
Pyrde_1658	A0A0P0N5X8	Uncharacterized protein	33.2034	30.4249	34.5906	56.7809	36.207	33.8621	39.601	26.9181	1	-0.147506
Pyrde_1659	A0A0P0N530	Uncharacterized protein	48.0877	35.1057	43.4853	32.8731	59.1676	59.0415	53.1013	26.9181	1	0.589391
Pyrde_1660	A0A0P0N4J3	Glutaredoxin	100.755	131.061	164.058	300.839	124.517	143.263	319.508	74.7724	1	0.0132612
Pyrde_1662	A0A0N7JDB2	Glutamyl-tRNA(Gln) amidotransferase subunit D	27.4787	22.2336	73.1344	104.596	140.413	135.448	184.505	45.8604	1	1.76683
Pyrde_1663	A0A0P0N5C0	30S ribosomal protein S30e	29.7686	33.9355	17.7894	9.96156	47.6873	25.1795	14.4004	16.9484	1	0.427874
Pyrde_1664	A0A0P0N5D1	DNA/RNA-binding protein Alba	557.589	505.522	256.959	377.543	890.163	958.557	1012.53	660.988	0.231779	1.66795
Pyrde_1668	A0A0P0N487	TATA-box-binding protein	99.6103	92.445	111.678	125.516	119.218	131.975	107.103	186.432	1	0.593798
Pyrde_1671	A0A0P0N5X5	Uncharacterized protein	227.844	286.697	204.579	186.281	98.0239	131.975	141.303	86.7359	1	-1.28279
Pyrde_1673	A0A0P0N5G2	Glyceraldehyde-3-phosphate dehydrogenase	151.133	131.061	161.093	326.739	120.101	120.688	143.104	188.426	1	-0.520786
Pyrde_1674	A0A0P0N5C7	Phosphoglycerate kinase	22.8989	24.574	46.4502	134.481	30.9084	38.2033	34.2008	34.8938	1	-0.955182
Pyrde_1679	A0A0P0N4S6	Tryptophan--tRNA ligase	14.8843	14.0423	29.6491	48.8116	37.0901	41.6764	55.8014	55.83	1	1.26633
Pyrde_1684	A0A0P0N5S8	tRNA(Met) cytidine acetyltransferase TmcA	88.1609	102.977	32.614	29.8847	73.2972	46.8859	28.8007	34.8938	1	-0.506714
Pyrde_1687	A0A0P0N5E6	Putative methylthioribose-1-phosphate isomerase	3.43484	8.19133	20.7544	84.6732	15.0127	11.2874	18.0004	0	1	-1.89661
Pyrde_1691	A0A0P0N499	Type 2 DNA topoisomerase 6 subunit B	108.77	124.04	113.655	73.7155	101.556	79.0115	80.102	56.827	1	-0.450946
Pyrde_1692	A0A0P0N641	Type 2 DNA topoisomerase 6 subunit A	346.919	397.865	257.947	34.8654	274.644	237.903	172.804	186.432	1	-0.218693
Pyrde_1693	A0A0P0N602	Deoxyribose-phosphate aldolase	32.0585	45.6374	33.6023	56.7809	42.3887	31.2573	35.1009	37.8847	1	-0.172411
Pyrde_1695	A0A0P0N5L6	Glucose-1-phosphate thymidylyltransferase	33.2034	60.8499	79.0642	235.093	0	17.3652	0	24.9241	1	-4.65195
Pyrde_1698	A0A0P0N547	DNA repair and recombination protein RadA	137.394	143.933	31.6257	5.97693	40.6225	29.5208	22.5006	27.915	1	-1.84793
Pyrde_1703	A0A0P0N4C5	Uncharacterized protein	25.1888	19.8932	24.7076	60.7655	15.0127	13.0239	0	17.9454	1	-2.07327
Pyrde_1704	A0A0P0N618	Uncharacterized protein	87.0159	53.8288	36.5672	30.8808	51.2197	46.0177	24.3006	30.9059	1	-0.4898
Pyrde_1705	A0A0P0N572	Uncharacterized protein	192.351	179.039	72.1461	15.9385	0	15.6286	18.0004	46.8573	1	-3.50087
Pyrde_1707	A0A0P0N5U5	Uncharacterized protein	32.0585	37.4461	34.5906	33.8693	15.0127	19.1017	16.2004	21.9332	1	-1.23113
Pyrde_1708	A0A0P0N5G0	DNA/RNA-binding protein Alba	215.25	168.507	166.035	178.312	154.542	193.622	187.205	240.269	1	0.248988
Pyrde_1710	A0A0N7JDB8	Uncharacterized protein	52.6675	44.4672	63.2514	68.7347	36.207	44.2812	50.4012	64.8027	1	-0.232641
Pyrde_1712	A0A0P0N5P6	Cob_adeno_trans domain-containing protein	26.3338	38.6163	54.3566	42.8347	88.3098	99.8497	99.9025	138.578	0.0418707	2.09526
Pyrde_1716	A0A0P0N623	Pyruvate kinase	35.4933	36.2759	59.2981	74.7117	22.0775	30.389	31.5008	10.9666	1	-1.48686
Pyrde_1717	A0A0P0N5N6	Uncharacterized protein	27.4787	28.0846	27.6725	24.9039	40.6225	28.6525	25.2006	16.9484	1	0.195856
Pyrde_1718	A0A0N7JDB9	DUF4212 domain-containing protein	73.2766	44.4672	108.713	6.97309	13.2465	28.6525	9.90024	26.9181	1	-2.15729
Pyrde_1722	A0A0P0N4S7	AsnC family transcriptional regulator	88.1609	66.7008	57.3215	59.7693	136.88	133.712	145.804	148.548	0.0712869	1.65058
Pyrde_1724	A0A0P0N4Y2	Uncharacterized protein	50.3776	42.1268	37.5555	47.8155	35.3239	52.0955	70.2017	96.7056	1	0.848644
Pyrde_1725	A0A0P0N4E5	Uncharacterized protein	61.8271	44.4672	70.1695	159.385	40.6225	26.916	18.9005	29.9089	1	-2.10093
Pyrde_1727	A0A0P0N654	Uncharacterized protein	1628.11	1577.42	1477.51	1043.97	2892.15	2791.45	2811.67	2939.05	0.0152004	1.56243
Pyrde_1728	A0A0P0N592	Uncharacterized protein	836.956	808.601	767.911	841.752	857.489	871.731	742.518	1006.93	1	0.252894
Pyrde_1730	A0A0P0N5W0	Potassium channel protein	201.511	232.868	158.128	374.555	68.8817	49.4907	92.7023	29.9089	0.0151368	-2.75405
Pyrde_1736	A0A0P0N4W7	Uncharacterized protein	11.4495	14.0423	18.7777	72.7194	16.7789	13.0239	38.701	0	1	-0.980966
Pyrde_1737	A0A0P0N4E1	Homocitrate synthase	14.8843	15.2125	34.5906	90.6502	14.1296	19.1017	13.5003	20.9363	1	-1.64569
Pyrde_1738	A0A0P0N669	1,4-dihydroxy-6-naphtoate synthase	76.7114	77.2326	100.807	336.701	68.8817	48.6224	81.002	121.63	1	-1.19658
Pyrde_1739	A0A0P0N651	DUF89 domain-containing protein	51.5226	28.0846	37.5555	59.7693	19.4282	19.9699	22.5006	19.9393	1	-1.48002
Pyrde_1740	A0A0P0N5Q4	Membrane protease subunit, stomatin/prohibitin-like protein	617.126	707.965	1078.24	858.686	349.707	398.53	338.408	612.136	1	-1.27126
Pyrde_1741	A0A0P0N5L8	Dynein regulation protein LC7	159.148	191.911	147.257	105.593	92.7253	104.191	92.7023	114.651	1	-0.712887
Pyrde_1746	A0A0P0N4T5	Molybdopterin synthase subunit MoaD	28.6237	32.7653	63.2514	143.446	92.7253	78.1432	122.403	57.824	1	0.659941
Pyrde_1759	A0A0P0N4Y7	Uncharacterized protein	131.669	163.827	140.339	113.562	106.855	108.532	108.903	159.514	1	-0.155672
Pyrde_1765	A0A0P0N5K9	Uncharacterized protein	2619.64	2514.74	2068.52	849.721	1347.61	948.138	1028.73	1465.54	1	-0.956631
Pyrde_1766	A0A0N7JDC5	Uncharacterized protein	190.061	168.507	132.433	111.569	118.335	100.718	85.5021	93.7147	1	-0.726206
Pyrde_1768	A0A0P0N4X4	Uncharacterized protein	242.729	239.889	222.368	262.985	117.452	132.843	129.603	384.828	1	-0.405454
Pyrde_1770	A0A0P0N524	Uncharacterized protein	60.6822	47.9778	28.6608	21.9154	75.0634	52.0955	92.7023	70.7845	1	1.40026
Pyrde_1773	A0A0P0N5D3	Uncharacterized protein	34.3484	39.7865	38.5438	38.8501	67.9986	66.8559	44.1011	40.8756	1	0.89683
Pyrde_1777	A0A0P0N5L4	Magnesium transporter MgtE	44.6529	53.8288	55.3449	50.8039	51.2197	55.5685	65.7016	80.7542	1	0.544808
Pyrde_1778	A0A0P0N5N9	Endonuclease IV	28.6237	26.9144	24.7076	40.8424	25.6099	22.5747	35.1009	25.9211	1	-0.0987364
Pyrde_1779	A0A0P0N5A1	Uncharacterized protein	13.7394	17.5529	27.6725	80.6886	15.8958	19.9699	23.4006	13.9575	1	-1.24099
Pyrde_1784	A0A0P0N6A8	Threonine synthase	34.3484	31.5951	42.497	67.7386	43.2718	35.5986	53.1013	25.9211	1	-0.113008
Pyrde_1786	A0A0P0N5U0	ABC transporter permease	59.5372	44.4672	63.2514	8.9654	133.348	135.448	114.303	204.378	0.394916	2.61343
Pyrde_1788	A0A0P0N5M9	Carbohydrate ABC transporter ATP-binding protein, CUT1 family	50.3776	53.8288	66.2163	49.8078	50.3366	55.5685	52.2013	73.7754	1	0.207229
Pyrde_1789	A0A0P0N5D4	Uncharacterized protein	30.9136	25.7442	33.6023	14.9423	50.3366	37.3351	43.2011	45.8604	1	1.19466
Pyrde_1799	A0A0P0N616	Uncharacterized protein	222.12	241.059	200.625	101.608	173.97	194.49	152.104	188.426	1	-0.0330119
Pyrde_1800	A0A0P0N5N4	RHH_1 domain-containing protein	147.698	136.912	83.0174	28.8885	67.9986	62.5146	56.7014	163.502	1	-0.138739
Pyrde_1806	A0A0N7JDD0	Uncharacterized protein	161.437	133.402	205.567	252.027	234.904	239.639	230.406	284.135	1	0.669249
Pyrde_1808	A0A0P0N6A7	Inositol-1-phosphate synthase	17.1742	21.0634	46.4502	75.7078	16.7789	31.2573	49.5012	26.9181	1	-0.437155
Pyrde_1831	A0A0P0N6D2	Fe-S cluster assembly ATPase SufC	24.0439	18.723	25.6959	110.573	35.3239	39.9399	51.3013	46.8573	1	0.0271505
Pyrde_1832	A0A0P0N5Y3	Fe-S cluster assembly protein SufB	10.3045	11.7019	18.7777	46.8193	30.0253	18.2334	34.2008	25.9211	1	0.527243
Pyrde_1833	A0A0P0N5T8	Iron-sulfur cluster assembly protein SufD	14.8843	15.2125	23.7193	99.6156	11.4803	13.8921	0	12.9605	1	-2.7887
Pyrde_1834	A0A0P0N5R6	Putative [LysW]-aminoadipate/[LysW]-glutamate kinase	187.771	282.016	260.912	127.508	63.5831	72.0654	73.8018	129.605	0.595247	-1.8347
Pyrde_1838	A0A0N7JDD4	Putative [LysW]-aminoadipate semialdehyde/glutamate semialdehyde transaminase	8.01462	7.02114	12.8479	43.8308	23.8437	61.6463	45.0011	60.8149	1	2.10975
Pyrde_1847	A0A0P0N5U4	PHB domain-containing protein	106.48	125.21	203.59	141.454	171.321	225.747	190.805	241.265	1	0.848043
Pyrde_1861	A0A0P0N5A8	Nitroreductase	13.7394	11.7019	33.6023	70.7271	18.5451	31.2573	20.7005	34.8938	1	-0.360939
Pyrde_1865	A0A0P0N5M4	Zn-dependent hydrolase, including glyoxylase	56.1024	51.4884	37.5555	81.6848	59.1676	66.8559	67.5017	73.7754	1	0.457879
Pyrde_1867	A0A0P0N645	NusA-like KH domain protein	149.988	142.763	163.07	178.312	75.9465	81.6162	36.0009	97.7026	1	-1.51613
Pyrde_1872	A0A0P0N635	AAA family ATPase	495.762	520.735	323.175	377.543	330.279	380.297	299.707	307.065	1	-0.416868
Pyrde_1874	A0A0P0N4T6	Flap endonuclease 1	235.859	243.4	240.157	112.566	159.841	156.286	126.903	121.63	1	-0.677782
Pyrde_1884	A0A0P0N5D5	Ferrous iron transport protein B	79.0013	63.1903	58.3098	35.8616	19.4282	25.1795	28.8007	22.9302	0.685524	-1.72537
Pyrde_1886	A0A0N7JDE0	Uncharacterized protein	19.4641	23.4038	27.6725	130.496	29.1422	22.5747	16.2004	9.96965	1	-1.85644
Pyrde_1920	A0A0P0N4X3	Succinate dehydrogenase iron-sulfur protein	30.9136	54.9989	71.1578	91.6463	64.4662	86.8258	63.0016	110.663	1	0.63607
Pyrde_1923	A0A0P0N664	ABC-type tungstate transport system, permease component	591.937	416.588	179.871	96.6271	127.166	85.9575	20.7005	45.8604	1	-2.99894
Pyrde_1924	A0A0P0N611	Molybdate-binding protein, periplasmic component	10.3045	10.5317	24.7076	55.7847	16.7789	26.0477	13.5003	18.9423	1	-0.533599
Pyrde_1927	A0A0P0N5Q7	Dihydroxy-acid dehydratase	24.0439	28.0846	50.4034	45.8232	79.4789	40.8081	45.0011	26.9181	1	0.642947
Pyrde_1929	A0A0P0N5A6	Uncharacterized protein	87.0159	66.7008	47.4385	38.8501	17.662	20.8382	0	0	1	-3.61155
Pyrde_1930	A0A0P0N5H5	Acetolactate synthase	59.5372	53.8288	140.339	415.397	50.3366	46.8859	90.9022	16.9484	1	-2.34786
Pyrde_1943	A0A0P0N4Z4	Uncharacterized protein	44.6529	36.2759	23.7193	38.8501	13.2465	11.2874	0	15.9514	1	-2.50427
Pyrde_1956	A0A0P0N5V1	Uncharacterized protein	30.9136	23.4038	22.731	50.8039	14.1296	10.4191	15.3004	23.9272	1	-1.34751
Pyrde_1963	A0A0P0N6C0	Uncharacterized protein	26.3338	17.5529	48.4268	57.777	43.2718	32.1255	31.5008	34.8938	1	-0.0304833
Pyrde_1965	A0A0P0N517	Uncharacterized protein	44.6529	38.6163	22.731	40.8424	15.0127	12.1556	21.6005	17.9454	1	-1.50384
Pyrde_1966	A0A0N7JDF0	Universal stress protein	326.31	321.802	383.461	443.289	278.176	345.567	369.009	436.671	1	0.0387102
Pyrde_1969	A0A0P0N692	Glutamyl-tRNA(Gln) amidotransferase subunit A	21.754	14.0423	15.8128	32.8731	52.1028	58.1733	89.1022	56.827	0.0251905	2.41634
Pyrde_1976	A0A0P0N5M2	Cation_ATPase_N domain-containing protein	281.657	249.251	241.146	158.389	72.4141	97.2449	84.6021	96.7056	0.0126637	-1.90343
Pyrde_1978	A0A0P0N6T3	TIGR00266 family protein	42.363	67.871	67.2046	142.45	43.2718	67.7241	44.1011	94.7117	1	-0.431845
Pyrde_1982	A0A0N7JDF2	DUF87 domain-containing protein	87.0159	101.807	109.702	153.408	49.4535	56.4368	64.8016	120.633	1	-0.828291
Pyrde_1985	A0A0P0N5U8	50S ribosomal protein L40e	26.3338	28.0846	25.6959	11.9539	34.4408	26.0477	32.4008	13.9575	1	0.454445
Pyrde_1989	A0A0P0N6S5	Prefoldin subunit beta	227.844	236.378	132.433	476.162	341.759	430.656	376.209	673.948	1	1.20635
Pyrde_1990	A0A0N7JDF3	Probable Brix domain-containing ribosomal biogenesis protein	114.495	112.338	98.8302	156.396	81.245	66.8559	69.3017	41.8725	1	-1.15871
Pyrde_1992	A0A0P0N6B1	Exosome complex component Rrp42	280.512	292.548	253.994	200.227	555.469	513.14	566.114	425.704	0.0666768	1.5785
Pyrde_1993	A0A0P0N665	Exosome complex component Rrp41	123.654	113.508	141.327	265.974	64.4662	69.4606	98.1024	47.8543	1	-1.61608
Pyrde_1994	A0A0P0N652	Exosome complex component Rrp4	60.6822	52.6586	48.4268	28.8885	36.207	28.6525	28.8007	15.9514	1	-1.00059
Pyrde_2009	A0A0P0N6G3	50S ribosomal protein L15e	254.178	225.847	157.14	45.8232	145.711	153.682	272.707	244.256	1	0.508823
Pyrde_2016	A0A0P0N677	30S ribosomal protein S28e	204.945	160.316	41.5087	24.9039	187.217	153.682	161.104	231.296	1	1.26484
Pyrde_2017	A0A0P0N684	Uncharacterized protein	33.2034	24.574	35.5789	78.6963	140.413	127.634	178.204	120.633	0.0286116	2.58388
Pyrde_2018	A0A0P0N5Y7	50S ribosomal protein L7Ae	1080.83	713.816	225.333	113.562	476.873	375.956	335.708	254.226	1	-0.632183
Pyrde_2020	A0A0P0N5J5	Uncharacterized protein	38.9282	39.7865	18.7777	9.96156	13.2465	0	0	0	1	-4.11556
Pyrde_2025	A0A0P0N621	MEMO1 family protein	9.15957	14.0423	25.6959	56.7809	37.9732	43.4129	72.9018	59.8179	1	1.54186
Pyrde_2026	A0A0P0N5H9	30S ribosomal protein S2	730.476	623.711	399.274	422.37	513.963	539.188	524.713	304.074	1	-0.15146
Pyrde_2028	A0A0P0N670	30S ribosomal protein S9	43.508	33.9355	6.91812	0	107.738	108.532	119.703	121.63	1	3.69214
Pyrde_2030	A0A0N7JDF8	50S ribosomal protein L18e	227.844	198.932	68.1929	6.97309	134.231	72.9337	43.2011	64.8027	1	-0.797017
Pyrde_2032	A0A0P0N6I4	30S ribosomal protein S11	329.745	355.738	161.093	67.7386	407.991	347.303	252.006	506.458	1	1.18623
Pyrde_2033	A0A0P0N5L3	30S ribosomal protein S4	17.1742	19.8932	16.8011	23.9077	53.869	41.6764	32.4008	21.9332	1	1.48859
Pyrde_2034	A0A0P0N577	30S ribosomal protein S13	280.512	274.995	87.9589	46.8193	183.684	134.58	143.104	170.481	1	-0.0265844
Pyrde_2036	A0A0P0N6X1	Putative DNA-directed RNA polymerase subunit M	60.6822	60.8499	80.0525	170.343	68.8817	53.832	66.6016	56.827	1	-0.755248

## Sheet: Table S4. Detected, not tagged
Ensembl_GeneID	Accession	Description	F1	N1	F2	N2	F3	N3	F4	N4
Pyrde_0007	A0A0N7JCQ6	HTH domain protein	NaN	NaN	NaN	NaN	NaN	NaN	NaN	NaN
Pyrde_0008	A0A0P0N0D5	Uncharacterized protein	NaN	NaN	NaN	NaN	NaN	NaN	NaN	NaN
Pyrde_0025	A0A0P0N0P2	Putative transcriptional regulator	NaN	NaN	NaN	NaN	NaN	NaN	NaN	NaN
Pyrde_0033	A0A0P0N1G8	Uncharacterized protein	NaN	NaN	NaN	NaN	NaN	NaN	NaN	NaN
Pyrde_0037	A0A0P0N0M6	Putative dehydrogenase	NaN	NaN	NaN	NaN	NaN	NaN	NaN	NaN
Pyrde_0048	A0A0P0N0R1	Subtilase family	NaN	NaN	NaN	NaN	NaN	NaN	NaN	NaN
Pyrde_0066	A0A0P0N1J1	tRNA-guanine(15) transglycosylase	NaN	NaN	NaN	NaN	NaN	NaN	NaN	NaN
Pyrde_0071	A0A0N7JCR4	Uncharacterized protein	NaN	NaN	NaN	NaN	NaN	NaN	NaN	NaN
Pyrde_0097	A0A0P0N213	Methionine synthase	NaN	NaN	NaN	NaN	NaN	NaN	NaN	NaN
Pyrde_0098	A0A0P0N1A1	tRNA (guanine(26)-N(2))-dimethyltransferase	NaN	NaN	NaN	NaN	NaN	NaN	NaN	NaN
Pyrde_0104	A0A0P0N138	Probable inosine/xanthosine triphosphatase	NaN	NaN	NaN	NaN	NaN	NaN	NaN	NaN
Pyrde_0131	A0A0P0N2E2	RNA-binding protein	NaN	NaN	NaN	NaN	NaN	NaN	NaN	NaN
Pyrde_0142	A0A0P0N249	Transcriptional regulator	NaN	NaN	NaN	NaN	NaN	NaN	NaN	NaN
Pyrde_0144	A0A0P0N1D6	GMP synthase [glutamine-hydrolyzing]	NaN	NaN	NaN	NaN	NaN	NaN	NaN	NaN
Pyrde_0146	A0A0P0N1Z2	Sugar phosphate isomerase/epimerase	NaN	NaN	NaN	NaN	NaN	NaN	NaN	NaN
Pyrde_0150	A0A0P0N1V5	Zn-dependent protease TldD	NaN	NaN	NaN	NaN	NaN	NaN	NaN	NaN
Pyrde_0159	A0A0N7JCS5	Uncharacterized protein	NaN	NaN	NaN	NaN	NaN	NaN	NaN	NaN
Pyrde_0170	A0A0P0N1R7	Uncharacterized protein	NaN	NaN	NaN	NaN	NaN	NaN	NaN	NaN
Pyrde_0176	A0A0P0N081	RNA 2',3'-cyclic phosphodiesterase	NaN	NaN	NaN	NaN	NaN	NaN	NaN	NaN
Pyrde_0180	A0A0P0N1R1	Protein archease	NaN	NaN	NaN	NaN	NaN	NaN	NaN	NaN
Pyrde_0181	A0A0P0N1U4	Uncharacterized protein	NaN	NaN	NaN	NaN	NaN	NaN	NaN	NaN
Pyrde_0188	A0A0P0N2A0	tRNA/RNA cytosine-C5-methylase	NaN	NaN	NaN	NaN	NaN	NaN	NaN	NaN
Pyrde_0197	A0A0P0N104	Uncharacterized protein	NaN	NaN	NaN	NaN	NaN	NaN	NaN	NaN
Pyrde_0205	A0A0P0N1H8	ABC transporter substrate-binding protein	NaN	NaN	NaN	NaN	NaN	NaN	NaN	NaN
Pyrde_0210	A0A0P0N077	AMP-dependent synthetase and ligase	NaN	NaN	NaN	NaN	NaN	NaN	NaN	NaN
Pyrde_0214	A0A0P0N254	Uncharacterized protein	NaN	NaN	NaN	NaN	NaN	NaN	NaN	NaN
Pyrde_0217	A0A0P0N1V9	Oligopeptide/dipeptide ABC transporter permease protein	NaN	NaN	NaN	NaN	NaN	NaN	NaN	NaN
Pyrde_0218	A0A0P0N1D5	Oligopeptide/dipeptide ABC transporter permease protein	NaN	NaN	NaN	NaN	NaN	NaN	NaN	NaN
Pyrde_0220	A0A0P0N125	Thiamine thiazole synthase	NaN	NaN	NaN	NaN	NaN	NaN	NaN	NaN
Pyrde_0225	A0A0P0N205	QueF-like protein	NaN	NaN	NaN	NaN	NaN	NaN	NaN	NaN
Pyrde_0228	A0A0P0N1K4	Putative thioesterase	NaN	NaN	NaN	NaN	NaN	NaN	NaN	NaN
Pyrde_0231	A0A0N7JCT4	Uncharacterized protein	NaN	NaN	NaN	NaN	NaN	NaN	NaN	NaN
Pyrde_0232	A0A0P0N183	Alpha/beta hydrolase	NaN	NaN	NaN	NaN	NaN	NaN	NaN	NaN
Pyrde_0233	A0A0P0N097	Uncharacterized protein	NaN	NaN	NaN	NaN	NaN	NaN	NaN	NaN
Pyrde_0234	A0A0P0N2F1	Glycosyltransferase family protein	NaN	NaN	NaN	NaN	NaN	NaN	NaN	NaN
Pyrde_0235	A0A0P0N1M2	Glycosyltransferase family protein	NaN	NaN	NaN	NaN	NaN	NaN	NaN	NaN
Pyrde_0241	A0A0P0N1F5	Transcriptional regulator	NaN	NaN	NaN	NaN	NaN	NaN	NaN	NaN
Pyrde_0245	A0A0P0N2P1	Uncharacterized protein	NaN	NaN	NaN	NaN	NaN	NaN	NaN	NaN
Pyrde_0252	A0A0P0N184	Uncharacterized protein	NaN	NaN	NaN	NaN	NaN	NaN	NaN	NaN
Pyrde_0254	A0A0P0N1A7	Amino acid:proton symporter, ABT family	NaN	NaN	NaN	NaN	NaN	NaN	NaN	NaN
Pyrde_0255	A0A0N7JCT7	Uncharacterized protein	NaN	NaN	NaN	NaN	NaN	NaN	NaN	NaN
Pyrde_0260	A0A0P0N298	Uncharacterized protein	NaN	NaN	NaN	NaN	NaN	NaN	NaN	NaN
Pyrde_0263	A0A0N7JCT8	Uncharacterized protein	NaN	NaN	NaN	NaN	NaN	NaN	NaN	NaN
Pyrde_0265	A0A0P0N255	Nitro_FeMo-Co domain-containing protein	NaN	NaN	NaN	NaN	NaN	NaN	NaN	NaN
Pyrde_0286	A0A0P0N1J2	Phosphoesterase	NaN	NaN	NaN	NaN	NaN	NaN	NaN	NaN
Pyrde_0298	A0A0P0N1C2	Thiamin ABC transporter, substrate-binding component	NaN	NaN	NaN	NaN	NaN	NaN	NaN	NaN
Pyrde_0315	A0A0P0N2R3	CRISPR-associated endonuclease Cas1	NaN	NaN	NaN	NaN	NaN	NaN	NaN	NaN
Pyrde_0324	A0A0P0N0J8	Uncharacterized protein	NaN	NaN	NaN	NaN	NaN	NaN	NaN	NaN
Pyrde_0327	A0A0N7JCU6	NADH dehydrogenase, FAD-containing subunit	NaN	NaN	NaN	NaN	NaN	NaN	NaN	NaN
Pyrde_0334	A0A0P0N1D0	Uncharacterized protein	NaN	NaN	NaN	NaN	NaN	NaN	NaN	NaN
Pyrde_0335	A0A0N7JCU7	Uncharacterized protein	NaN	NaN	NaN	NaN	NaN	NaN	NaN	NaN
Pyrde_0338	A0A0P0N2S5	Transcriptional regulator	NaN	NaN	NaN	NaN	NaN	NaN	NaN	NaN
Pyrde_0342	A0A0P0N1T8	Uncharacterized protein	NaN	NaN	NaN	NaN	NaN	NaN	NaN	NaN
Pyrde_0347	A0A0P0N0L5	Thiamine thiazole synthase	NaN	NaN	NaN	NaN	NaN	NaN	NaN	NaN
Pyrde_0348	A0A0P0N2N7	Hydroxymethylpyrimidine synthase	NaN	NaN	NaN	NaN	NaN	NaN	NaN	NaN
Pyrde_0350	A0A0P0N178	Uncharacterized protein	NaN	NaN	NaN	NaN	NaN	NaN	NaN	NaN
Pyrde_0362	A0A0P0N2B5	ABC transporter ATP-binding protein	NaN	NaN	NaN	NaN	NaN	NaN	NaN	NaN
Pyrde_0369	A0A0P0N1J8	Mannosyl-3-phosphoglycerate synthase	NaN	NaN	NaN	NaN	NaN	NaN	NaN	NaN
Pyrde_0379	A0A0P0N2D9	UPF0278 protein Pdsh_08425	NaN	NaN	NaN	NaN	NaN	NaN	NaN	NaN
Pyrde_0382	A0A0P0N313	RNA ligase, Pab1020 family	NaN	NaN	NaN	NaN	NaN	NaN	NaN	NaN
Pyrde_0388	A0A0P0N1X7	Uncharacterized protein	NaN	NaN	NaN	NaN	NaN	NaN	NaN	NaN
Pyrde_0396	A0A0P0N1B9	Uncharacterized protein	NaN	NaN	NaN	NaN	NaN	NaN	NaN	NaN
Pyrde_0398	A0A0P0N2B4	Pterin-binding domain-containing protein	NaN	NaN	NaN	NaN	NaN	NaN	NaN	NaN
Pyrde_0406	A0A0P0N2X4	Pyridoxal 5'-phosphate synthase subunit PdxT	NaN	NaN	NaN	NaN	NaN	NaN	NaN	NaN
Pyrde_0412	A0A0P0N1N1	Polbeta domain-containing protein	NaN	NaN	NaN	NaN	NaN	NaN	NaN	NaN
Pyrde_0424	A0A0P0N1S6	Acyl-CoA dehydrogenase	NaN	NaN	NaN	NaN	NaN	NaN	NaN	NaN
Pyrde_0455	A0A0N7JCW2	Lip_prot_lig_C domain-containing protein	NaN	NaN	NaN	NaN	NaN	NaN	NaN	NaN
Pyrde_0468	A0A0P0N2G6	50S ribosomal protein L39e	NaN	NaN	NaN	NaN	NaN	NaN	NaN	NaN
Pyrde_0472	A0A0P0N1Q2	Ribonuclease P protein component 4	NaN	NaN	NaN	NaN	NaN	NaN	NaN	NaN
Pyrde_0473	A0A0P0N0Y3	Ribosomal RNA small subunit methyltransferase Nep1	NaN	NaN	NaN	NaN	NaN	NaN	NaN	NaN
Pyrde_0475	A0A0P0N340	Rubrerythrin domain-containing protein	NaN	NaN	NaN	NaN	NaN	NaN	NaN	NaN
Pyrde_0482	A0A0P0N1S5	GTP-binding protein	NaN	NaN	NaN	NaN	NaN	NaN	NaN	NaN
Pyrde_0490	A0A0P0N2K6	Cytochrome C assembly protein	NaN	NaN	NaN	NaN	NaN	NaN	NaN	NaN
Pyrde_0495	A0A0N7JCW7	Uncharacterized protein	NaN	NaN	NaN	NaN	NaN	NaN	NaN	NaN
Pyrde_0505	A0A0P0N1U5	CLP1_P domain-containing protein	NaN	NaN	NaN	NaN	NaN	NaN	NaN	NaN
Pyrde_0510	A0A0P0N1J7	Translation initiation factor 2 subunit alpha	NaN	NaN	NaN	NaN	NaN	NaN	NaN	NaN
Pyrde_0518	A0A0P0N129	Uncharacterized protein	NaN	NaN	NaN	NaN	NaN	NaN	NaN	NaN
Pyrde_0523	A0A0P0N2J4	rRNA (Guanine-N(2)-)-methyltransferase	NaN	NaN	NaN	NaN	NaN	NaN	NaN	NaN
Pyrde_0528	A0A0P0N1W0	DNA-directed RNA polymerase subunit F	NaN	NaN	NaN	NaN	NaN	NaN	NaN	NaN
Pyrde_0545	A0A0P0N2T4	Zinc-binding protein	NaN	NaN	NaN	NaN	NaN	NaN	NaN	NaN
Pyrde_0551	A0A0N7JCX4	Probable ribosome biogenesis protein Pyrde_0551	NaN	NaN	NaN	NaN	NaN	NaN	NaN	NaN
Pyrde_0552	A0A0P0N1Y5	Uncharacterized protein	NaN	NaN	NaN	NaN	NaN	NaN	NaN	NaN
Pyrde_0555	A0A0P0N2E9	HD superfamily metal-dependent phosphohydrolase	NaN	NaN	NaN	NaN	NaN	NaN	NaN	NaN
Pyrde_0556	A0A0P0N1P4	Putative dehydrogenase	NaN	NaN	NaN	NaN	NaN	NaN	NaN	NaN
Pyrde_0557	A0A0P0N316	Geranylgeranyl pyrophosphate synthase	NaN	NaN	NaN	NaN	NaN	NaN	NaN	NaN
Pyrde_0565	A0A0P0N3G9	Uncharacterized protein	NaN	NaN	NaN	NaN	NaN	NaN	NaN	NaN
Pyrde_0574	A0A0P0N208	Uncharacterized protein	NaN	NaN	NaN	NaN	NaN	NaN	NaN	NaN
Pyrde_0577	A0A0P0N391	Putative endonuclease (RecB family)	NaN	NaN	NaN	NaN	NaN	NaN	NaN	NaN
Pyrde_0583	A0A0N7JCX8	tRNA-splicing endonuclease	NaN	NaN	NaN	NaN	NaN	NaN	NaN	NaN
Pyrde_0585	A0A0P0N2Y5	TRAM domain-containing protein	NaN	NaN	NaN	NaN	NaN	NaN	NaN	NaN
Pyrde_0590	A0A0P0N2Y6	DNA-directed RNA polymerase subunit P	NaN	NaN	NaN	NaN	NaN	NaN	NaN	NaN
Pyrde_0612	A0A0P0N3F8	Uncharacterized protein	NaN	NaN	NaN	NaN	NaN	NaN	NaN	NaN
Pyrde_0618	A0A0P0N251	Phosphate uptake regulator	NaN	NaN	NaN	NaN	NaN	NaN	NaN	NaN
Pyrde_0622	A0A0P0N3C8	Cupin	NaN	NaN	NaN	NaN	NaN	NaN	NaN	NaN
Pyrde_0627	A0A0P0N2W8	Uncharacterized protein	NaN	NaN	NaN	NaN	NaN	NaN	NaN	NaN
Pyrde_0636	A0A0P0N336	ATPase	NaN	NaN	NaN	NaN	NaN	NaN	NaN	NaN
Pyrde_0643	A0A0P0N271	AsnC family transcriptional regulator	NaN	NaN	NaN	NaN	NaN	NaN	NaN	NaN
Pyrde_0651	A0A0P0N2Y0	Uncharacterized protein	NaN	NaN	NaN	NaN	NaN	NaN	NaN	NaN
Pyrde_0653	A0A0P0N332	Signal recognition particle 19 kDa protein	NaN	NaN	NaN	NaN	NaN	NaN	NaN	NaN
Pyrde_0655	A0A0N7JCY7	KaiC domain-containing protein	NaN	NaN	NaN	NaN	NaN	NaN	NaN	NaN
Pyrde_0657	A0A0P0N3N7	Dihydroorotate dehydrogenase electron transfer subunit	NaN	NaN	NaN	NaN	NaN	NaN	NaN	NaN
Pyrde_0662	A0A0P0N2J3	Cysteine synthase	NaN	NaN	NaN	NaN	NaN	NaN	NaN	NaN
Pyrde_0664	A0A0P0N286	AsnC family transcriptional regulator	NaN	NaN	NaN	NaN	NaN	NaN	NaN	NaN
Pyrde_0670	A0A0P0N1Y7	Ribbon-helix-helix protein, copG family	NaN	NaN	NaN	NaN	NaN	NaN	NaN	NaN
Pyrde_0671	A0A0N7JCY9	Cren protein	NaN	NaN	NaN	NaN	NaN	NaN	NaN	NaN
Pyrde_0675	A0A0P0N2F9	Diaminopimelate aminotransferase	NaN	NaN	NaN	NaN	NaN	NaN	NaN	NaN
Pyrde_0684	A0A0P0N302	Uncharacterized protein	NaN	NaN	NaN	NaN	NaN	NaN	NaN	NaN
Pyrde_0747	A0A0P0N1P5	Phosphatidylglycerophosphate synthase	NaN	NaN	NaN	NaN	NaN	NaN	NaN	NaN
Pyrde_0750	A0A0P0N3E3	Acetyl-CoA synthetase	NaN	NaN	NaN	NaN	NaN	NaN	NaN	NaN
Pyrde_0761	A0A0P0N2X9	Uncharacterized protein	NaN	NaN	NaN	NaN	NaN	NaN	NaN	NaN
Pyrde_0767	A0A0N7JD01	SufS subfamily cysteine desulfurase	NaN	NaN	NaN	NaN	NaN	NaN	NaN	NaN
Pyrde_0782	A0A0P0N3Q8	Uncharacterized protein	NaN	NaN	NaN	NaN	NaN	NaN	NaN	NaN
Pyrde_0786	A0A0P0N3L0	MULTIHEME_CYTC domain-containing protein	NaN	NaN	NaN	NaN	NaN	NaN	NaN	NaN
Pyrde_0790	A0A0P0N3D4	FAD-dependent oxidoreductase	NaN	NaN	NaN	NaN	NaN	NaN	NaN	NaN
Pyrde_0792	A0A0P0N2K7	Uncharacterized protein	NaN	NaN	NaN	NaN	NaN	NaN	NaN	NaN
Pyrde_0795	A0A0P0N3X4	Adenylate cyclase	NaN	NaN	NaN	NaN	NaN	NaN	NaN	NaN
Pyrde_0798	A0A0P0N3A5	Uncharacterized protein	NaN	NaN	NaN	NaN	NaN	NaN	NaN	NaN
Pyrde_0802	A0A0P0N2I9	UPF0201 protein Pdsh_01635	NaN	NaN	NaN	NaN	NaN	NaN	NaN	NaN
Pyrde_0815	A0A0N7JD07	ABC-2 family transporter protein	NaN	NaN	NaN	NaN	NaN	NaN	NaN	NaN
Pyrde_0818	A0A0P0N3Y3	2-dehydropantoate 2-reductase	NaN	NaN	NaN	NaN	NaN	NaN	NaN	NaN
Pyrde_0819	A0A0P0N3J7	Acyl-CoA hydrolase	NaN	NaN	NaN	NaN	NaN	NaN	NaN	NaN
Pyrde_0822	A0A0P0N2Y4	Uncharacterized protein	NaN	NaN	NaN	NaN	NaN	NaN	NaN	NaN
Pyrde_0823	A0A0N7JD08	Coenzyme A biosynthesis bifunctional protein CoaBC	NaN	NaN	NaN	NaN	NaN	NaN	NaN	NaN
Pyrde_0834	A0A0P0N3D2	Putative ATPase	NaN	NaN	NaN	NaN	NaN	NaN	NaN	NaN
Pyrde_0856	A0A0P0N3E9	Uncharacterized protein	NaN	NaN	NaN	NaN	NaN	NaN	NaN	NaN
Pyrde_0857	A0A0P0N3F6	PDDEXK_1 domain-containing protein	NaN	NaN	NaN	NaN	NaN	NaN	NaN	NaN
Pyrde_0874	A0A0P0N3Y5	TRASH domain-containing protein	NaN	NaN	NaN	NaN	NaN	NaN	NaN	NaN
Pyrde_0875	A0A0P0N370	Putative cation-transporting ATPase	NaN	NaN	NaN	NaN	NaN	NaN	NaN	NaN
Pyrde_0877	A0A0P0N3T7	Uncharacterized protein	NaN	NaN	NaN	NaN	NaN	NaN	NaN	NaN
Pyrde_0905	A0A0N7JD18	Uncharacterized protein	NaN	NaN	NaN	NaN	NaN	NaN	NaN	NaN
Pyrde_0912	A0A0P0N3R3	DUF4234 domain-containing protein	NaN	NaN	NaN	NaN	NaN	NaN	NaN	NaN
Pyrde_0922	A0A0P0N424	Uncharacterized protein	NaN	NaN	NaN	NaN	NaN	NaN	NaN	NaN
Pyrde_0938	A0A0P0N3M3	Tryptophan synthase beta chain	NaN	NaN	NaN	NaN	NaN	NaN	NaN	NaN
Pyrde_0942	A0A0P0N2X1	3-dehydroquinate synthase	NaN	NaN	NaN	NaN	NaN	NaN	NaN	NaN
Pyrde_0946	A0A0P0N3D0	Prephenate dehydrogenase	NaN	NaN	NaN	NaN	NaN	NaN	NaN	NaN
Pyrde_0949	A0A0P0N3K9	3-phosphoshikimate 1-carboxyvinyltransferase	NaN	NaN	NaN	NaN	NaN	NaN	NaN	NaN
Pyrde_0956	A0A0P0N4D5	Thiamine_BP domain-containing protein	NaN	NaN	NaN	NaN	NaN	NaN	NaN	NaN
Pyrde_0960	A0A0P0N3P2	Uncharacterized protein	NaN	NaN	NaN	NaN	NaN	NaN	NaN	NaN
Pyrde_0968	A0A0P0N3E2	Uncharacterized protein	NaN	NaN	NaN	NaN	NaN	NaN	NaN	NaN
Pyrde_0976	A0A0P0N337	Uncharacterized protein	NaN	NaN	NaN	NaN	NaN	NaN	NaN	NaN
Pyrde_0981	A0A0P0N3W4	Tritrans,polycis-undecaprenyl-diphosphate synthase (geranylgeranyl-diphosphate specific)	NaN	NaN	NaN	NaN	NaN	NaN	NaN	NaN
Pyrde_0986	A0A0P0N308	2-methylthioadenine synthetase	NaN	NaN	NaN	NaN	NaN	NaN	NaN	NaN
Pyrde_0988	A0A0P0N310	Molybdopterin synthase sulfur carrier subunit	NaN	NaN	NaN	NaN	NaN	NaN	NaN	NaN
Pyrde_0998	A0A0P0N406	Uncharacterized protein	NaN	NaN	NaN	NaN	NaN	NaN	NaN	NaN
Pyrde_1026	A0A0P0N4F1	Uncharacterized protein	NaN	NaN	NaN	NaN	NaN	NaN	NaN	NaN
Pyrde_1035	A0A0P0N2G5	AAA domain-containing protein	NaN	NaN	NaN	NaN	NaN	NaN	NaN	NaN
Pyrde_1062	A0A0P0N482	VWFA domain-containing protein	NaN	NaN	NaN	NaN	NaN	NaN	NaN	NaN
Pyrde_1064	A0A0P0N3V9	Uncharacterized protein	NaN	NaN	NaN	NaN	NaN	NaN	NaN	NaN
Pyrde_1071	A0A0P0N4I8	PfkB family carbohydrate kinase	NaN	NaN	NaN	NaN	NaN	NaN	NaN	NaN
Pyrde_1074	A0A0P0N3X9	Competence damage-inducible protein A	NaN	NaN	NaN	NaN	NaN	NaN	NaN	NaN
Pyrde_1087	A0A0P0N3Y1	Radical SAM protein	NaN	NaN	NaN	NaN	NaN	NaN	NaN	NaN
Pyrde_1091	A0A0P0N3E7	Uncharacterized protein	NaN	NaN	NaN	NaN	NaN	NaN	NaN	NaN
Pyrde_1093	A0A0P0N4P0	Uncharacterized protein	NaN	NaN	NaN	NaN	NaN	NaN	NaN	NaN
Pyrde_1099	A0A0P0N3P1	Transcriptional regulator	NaN	NaN	NaN	NaN	NaN	NaN	NaN	NaN
Pyrde_1100	A0A0P0N3B9	Uncharacterized protein	NaN	NaN	NaN	NaN	NaN	NaN	NaN	NaN
Pyrde_1103	A0A0P0N2L6	Uncharacterized protein	NaN	NaN	NaN	NaN	NaN	NaN	NaN	NaN
Pyrde_1112	A0A0P0N494	Uncharacterized protein	NaN	NaN	NaN	NaN	NaN	NaN	NaN	NaN
Pyrde_1115	A0A0P0N2N4	Uncharacterized protein	NaN	NaN	NaN	NaN	NaN	NaN	NaN	NaN
Pyrde_1116	A0A0P0N4Q4	Uncharacterized protein	NaN	NaN	NaN	NaN	NaN	NaN	NaN	NaN
Pyrde_1127	A0A0P0N4K2	Molybdenum cofactor biosynthesis protein	NaN	NaN	NaN	NaN	NaN	NaN	NaN	NaN
Pyrde_1130	A0A0P0N369	HD domain-containing protein	NaN	NaN	NaN	NaN	NaN	NaN	NaN	NaN
Pyrde_1133	A0A0P0N443	Glutamine synthetase type I	NaN	NaN	NaN	NaN	NaN	NaN	NaN	NaN
Pyrde_1141	A0A0P0N495	SAM-dependent methyltransferase	NaN	NaN	NaN	NaN	NaN	NaN	NaN	NaN
Pyrde_1148	A0A0P0N3H1	Uncharacterized protein	NaN	NaN	NaN	NaN	NaN	NaN	NaN	NaN
Pyrde_1150	A0A0P0N4M0	Arginine--tRNA ligase	NaN	NaN	NaN	NaN	NaN	NaN	NaN	NaN
Pyrde_1155	A0A0P0N437	Uncharacterized protein	NaN	NaN	NaN	NaN	NaN	NaN	NaN	NaN
Pyrde_1159	A0A0P0N3L6	Putative polysaccharide deacetylase	NaN	NaN	NaN	NaN	NaN	NaN	NaN	NaN
Pyrde_1164	A0A0P0N4B6	Type II/IV secretion system protein	NaN	NaN	NaN	NaN	NaN	NaN	NaN	NaN
Pyrde_1165	A0A0P0N467	Uncharacterized protein	NaN	NaN	NaN	NaN	NaN	NaN	NaN	NaN
Pyrde_1167	A0A0P0N3V5	DNA primase large subunit PriL	NaN	NaN	NaN	NaN	NaN	NaN	NaN	NaN
Pyrde_1170	A0A0P0N3F3	NFACT-R_1 domain-containing protein	NaN	NaN	NaN	NaN	NaN	NaN	NaN	NaN
Pyrde_1171	A0A0P0N3I6	Uncharacterized protein	NaN	NaN	NaN	NaN	NaN	NaN	NaN	NaN
Pyrde_1189	A0A0P0N473	Aspartyl/glutamyl-tRNA(Asn/Gln) amidotransferase subunit C	NaN	NaN	NaN	NaN	NaN	NaN	NaN	NaN
Pyrde_1194	A0A0P0N3K7	Uncharacterized protein	NaN	NaN	NaN	NaN	NaN	NaN	NaN	NaN
Pyrde_1199	A0A0P0N4L1	Putative Flagella-related protein FlaH	NaN	NaN	NaN	NaN	NaN	NaN	NaN	NaN
Pyrde_1216	A0A0P0N3M7	DNA (Cytosine-5-)-methyltransferase	NaN	NaN	NaN	NaN	NaN	NaN	NaN	NaN
Pyrde_1217	A0A0N7JD57	Transcription factor E	NaN	NaN	NaN	NaN	NaN	NaN	NaN	NaN
Pyrde_1222	A0A0P0N4N2	Uncharacterized protein	NaN	NaN	NaN	NaN	NaN	NaN	NaN	NaN
Pyrde_1226	A0A0P0N3V1	CBS domain protein	NaN	NaN	NaN	NaN	NaN	NaN	NaN	NaN
Pyrde_1234	A0A0P0N4C7	Deblocking aminopeptidase	NaN	NaN	NaN	NaN	NaN	NaN	NaN	NaN
Pyrde_1239	A0A0P0N3Q2	dCTP deaminase	NaN	NaN	NaN	NaN	NaN	NaN	NaN	NaN
Pyrde_1253	A0A0P0N521	AAA domain-containing protein	NaN	NaN	NaN	NaN	NaN	NaN	NaN	NaN
Pyrde_1261	A0A0P0N3N2	Serine/threonine-protein kinase	NaN	NaN	NaN	NaN	NaN	NaN	NaN	NaN
Pyrde_1288	A0A0P0N339	ABC-type branched-chain amino acid transport system, permease component	NaN	NaN	NaN	NaN	NaN	NaN	NaN	NaN
Pyrde_1295	A0A0P0N4J2	Sec-independent protein translocase protein TatC	NaN	NaN	NaN	NaN	NaN	NaN	NaN	NaN
Pyrde_1302	A0A0P0N522	Xylose isomerase	NaN	NaN	NaN	NaN	NaN	NaN	NaN	NaN
Pyrde_1332	A0A0P0N3U0	V-type ATP synthase alpha chain	NaN	NaN	NaN	NaN	NaN	NaN	NaN	NaN
Pyrde_1341	A0A0P0N4N0	DUF87 domain-containing protein	NaN	NaN	NaN	NaN	NaN	NaN	NaN	NaN
Pyrde_1343	A0A0P0N4U1	Putative CRISPR-associated protein	NaN	NaN	NaN	NaN	NaN	NaN	NaN	NaN
Pyrde_1375	A0A0P0N4C9	Phosphoribosyl-AMP cyclohydrolase	NaN	NaN	NaN	NaN	NaN	NaN	NaN	NaN
Pyrde_1379	A0A0N7JD77	Putative archaeal ATPase	NaN	NaN	NaN	NaN	NaN	NaN	NaN	NaN
Pyrde_1396	A0A0P0N4S5	4Fe-4S dicluster domain	NaN	NaN	NaN	NaN	NaN	NaN	NaN	NaN
Pyrde_1398	A0A0P0N4E4	Ribonuclease Z	NaN	NaN	NaN	NaN	NaN	NaN	NaN	NaN
Pyrde_1411	A0A0N7JD81	Uncharacterized protein	NaN	NaN	NaN	NaN	NaN	NaN	NaN	NaN
Pyrde_1441	A0A0P0N5H4	Uncharacterized protein	NaN	NaN	NaN	NaN	NaN	NaN	NaN	NaN
Pyrde_1472	A0A0P0N456	NADH ubiquinone oxidoreductase chain A	NaN	NaN	NaN	NaN	NaN	NaN	NaN	NaN
Pyrde_1486	A0A0N7JD90	Cobalamin (Vitamin B12) biosynthesis CbiM protein	NaN	NaN	NaN	NaN	NaN	NaN	NaN	NaN
Pyrde_1494	A0A0N7JD91	Uncharacterized protein	NaN	NaN	NaN	NaN	NaN	NaN	NaN	NaN
Pyrde_1500	A0A0P0N455	NAD-dependent protein deacylase	NaN	NaN	NaN	NaN	NaN	NaN	NaN	NaN
Pyrde_1504	A0A0P0N503	Uncharacterized protein	NaN	NaN	NaN	NaN	NaN	NaN	NaN	NaN
Pyrde_1507	A0A0P0N4D0	Peptidase_C25 domain-containing protein	NaN	NaN	NaN	NaN	NaN	NaN	NaN	NaN
Pyrde_1508	A0A0P0N3P8	Phosphoglycolate phosphatase	NaN	NaN	NaN	NaN	NaN	NaN	NaN	NaN
Pyrde_1516	A0A0P0N4A5	Uncharacterized protein	NaN	NaN	NaN	NaN	NaN	NaN	NaN	NaN
Pyrde_1517	A0A0P0N489	Uncharacterized protein	NaN	NaN	NaN	NaN	NaN	NaN	NaN	NaN
Pyrde_1533	A0A0P0N5K7	Dihydropteroate synthase	NaN	NaN	NaN	NaN	NaN	NaN	NaN	NaN
Pyrde_1536	A0A0P0N551	Isocitrate dehydrogenase	NaN	NaN	NaN	NaN	NaN	NaN	NaN	NaN
Pyrde_1541	A0A0P0N4F7	ABC transporter domain-containing protein	NaN	NaN	NaN	NaN	NaN	NaN	NaN	NaN
Pyrde_1555	A0A0P0N5T5	Uncharacterized protein	NaN	NaN	NaN	NaN	NaN	NaN	NaN	NaN
Pyrde_1561	A0A0P0N4S0	Glycine cleavage system aminomethyltransferase T	NaN	NaN	NaN	NaN	NaN	NaN	NaN	NaN
Pyrde_1578	A0A0P0N5V2	Uncharacterized protein	NaN	NaN	NaN	NaN	NaN	NaN	NaN	NaN
Pyrde_1580	A0A0P0N5B7	Putative Zn-dependent hydrolase	NaN	NaN	NaN	NaN	NaN	NaN	NaN	NaN
Pyrde_1581	A0A0P0N595	ABC-type multidrug transport system, ATPase component	NaN	NaN	NaN	NaN	NaN	NaN	NaN	NaN
Pyrde_1594	A0A0P0N564	DNA mismatch repair protein	NaN	NaN	NaN	NaN	NaN	NaN	NaN	NaN
Pyrde_1600	A0A0P0N3Z2	Uncharacterized protein	NaN	NaN	NaN	NaN	NaN	NaN	NaN	NaN
Pyrde_1603	A0A0P0N5D6	DUF89 domain-containing protein	NaN	NaN	NaN	NaN	NaN	NaN	NaN	NaN
Pyrde_1614	A0A0N7JDA6	Uncharacterized protein	NaN	NaN	NaN	NaN	NaN	NaN	NaN	NaN
Pyrde_1615	A0A0P0N4E6	Mevalonate kinase	NaN	NaN	NaN	NaN	NaN	NaN	NaN	NaN
Pyrde_1619	A0A0P0N4V3	HD superfamily hydrolase	NaN	NaN	NaN	NaN	NaN	NaN	NaN	NaN
Pyrde_1621	A0A0P0N4M3	Methionine aminopeptidase	NaN	NaN	NaN	NaN	NaN	NaN	NaN	NaN
Pyrde_1629	A0A0P0N4Y4	Peptidase_M50 domain-containing protein	NaN	NaN	NaN	NaN	NaN	NaN	NaN	NaN
Pyrde_1631	A0A0P0N4K0	Protein pelota homolog	NaN	NaN	NaN	NaN	NaN	NaN	NaN	NaN
Pyrde_1641	A0A0P0N5B6	Molybdenum cofactor biosynthesis protein	NaN	NaN	NaN	NaN	NaN	NaN	NaN	NaN
Pyrde_1645	A0A0P0N468	Enolase	NaN	NaN	NaN	NaN	NaN	NaN	NaN	NaN
Pyrde_1672	A0A0P0N5J8	Universal stress protein	NaN	NaN	NaN	NaN	NaN	NaN	NaN	NaN
Pyrde_1677	A0A0P0N4L9	CRISPR-associated exonuclease Cas4	NaN	NaN	NaN	NaN	NaN	NaN	NaN	NaN
Pyrde_1686	A0A0N7JDB5	tRNA splicing endonuclease	NaN	NaN	NaN	NaN	NaN	NaN	NaN	NaN
Pyrde_1706	A0A0P0N4N3	ATP dependent helicase	NaN	NaN	NaN	NaN	NaN	NaN	NaN	NaN
Pyrde_1713	A0A0P0N4V1	2-oxoacid:ferredoxin oxidoreductase subunit alpha	NaN	NaN	NaN	NaN	NaN	NaN	NaN	NaN
Pyrde_1714	A0A0P0N4B9	2-oxoacid:ferredoxin oxidoreductase subunit beta	NaN	NaN	NaN	NaN	NaN	NaN	NaN	NaN
Pyrde_1729	A0A0P0N4Q2	Acyl-CoA synthetase (NDP forming)	NaN	NaN	NaN	NaN	NaN	NaN	NaN	NaN
Pyrde_1743	A0A0P0N5I9	Histidinol-phosphate aminotransferase	NaN	NaN	NaN	NaN	NaN	NaN	NaN	NaN
Pyrde_1750	A0A0N7JDC3	Radical_SAM domain-containing protein	NaN	NaN	NaN	NaN	NaN	NaN	NaN	NaN
Pyrde_1751	A0A0P0N5B5	Uncharacterized protein	NaN	NaN	NaN	NaN	NaN	NaN	NaN	NaN
Pyrde_1753	A0A0P0N5X2	Uncharacterized protein	NaN	NaN	NaN	NaN	NaN	NaN	NaN	NaN
Pyrde_1755	A0A0P0N5M3	Putative ABC transporter related protein	NaN	NaN	NaN	NaN	NaN	NaN	NaN	NaN
Pyrde_1763	A0A0P0N5R9	Hydrogenase maturation factor HypA	NaN	NaN	NaN	NaN	NaN	NaN	NaN	NaN
Pyrde_1764	A0A0P0N5N5	Transcriptional regulator	NaN	NaN	NaN	NaN	NaN	NaN	NaN	NaN
Pyrde_1772	A0A0P0N6B0	Uncharacterized protein	NaN	NaN	NaN	NaN	NaN	NaN	NaN	NaN
Pyrde_1783	A0A0P0N4I6	Protein methyltransferase	NaN	NaN	NaN	NaN	NaN	NaN	NaN	NaN
Pyrde_1791	A0A0P0N4Z3	Uncharacterized protein	NaN	NaN	NaN	NaN	NaN	NaN	NaN	NaN
Pyrde_1796	A0A0P0N5F2	Stress response protein	NaN	NaN	NaN	NaN	NaN	NaN	NaN	NaN
Pyrde_1798	A0A0N7JDC9	PDDEXK_1 domain-containing protein	NaN	NaN	NaN	NaN	NaN	NaN	NaN	NaN
Pyrde_1802	A0A0P0N5C3	Endonuclease III	NaN	NaN	NaN	NaN	NaN	NaN	NaN	NaN
Pyrde_1813	A0A0P0N509	Ribose 1,5-bisphosphate isomerase	NaN	NaN	NaN	NaN	NaN	NaN	NaN	NaN
Pyrde_1814	A0A0N7JDD1	Putative translation initiation factor eIF-2B subunit 2	NaN	NaN	NaN	NaN	NaN	NaN	NaN	NaN
Pyrde_1821	A0A0P0N636	Molybdenum cofactor biosynthesis bifunctional protein	NaN	NaN	NaN	NaN	NaN	NaN	NaN	NaN
Pyrde_1828	A0A0P0N4N4	Uncharacterized protein	NaN	NaN	NaN	NaN	NaN	NaN	NaN	NaN
Pyrde_1843	A0A0P0N4Z6	Uncharacterized protein	NaN	NaN	NaN	NaN	NaN	NaN	NaN	NaN
Pyrde_1860	A0A0P0N543	Molybdate ABC transporter substrate-binding protein	NaN	NaN	NaN	NaN	NaN	NaN	NaN	NaN
Pyrde_1870	A0A0N7JDD8	Putative Zn-ribbon RNA-binding protein	NaN	NaN	NaN	NaN	NaN	NaN	NaN	NaN
Pyrde_1871	A0A0P0N5I3	Elongation factor 1-beta	NaN	NaN	NaN	NaN	NaN	NaN	NaN	NaN
Pyrde_1879	A0A0P0N5Y1	Alcohol dehydrogenase	NaN	NaN	NaN	NaN	NaN	NaN	NaN	NaN
Pyrde_1887	A0A0P0N6K0	HTH_11 domain-containing protein	NaN	NaN	NaN	NaN	NaN	NaN	NaN	NaN
Pyrde_1890	A0A0P0N683	Uncharacterized protein	NaN	NaN	NaN	NaN	NaN	NaN	NaN	NaN
Pyrde_1915	A0A0P0N606	Fumarate hydratase	NaN	NaN	NaN	NaN	NaN	NaN	NaN	NaN
Pyrde_1916	A0A0P0N5M1	Fumarate hydratase	NaN	NaN	NaN	NaN	NaN	NaN	NaN	NaN
Pyrde_1922	A0A0P0N6L7	ABC-type tungstate transport system, periplasmic component	NaN	NaN	NaN	NaN	NaN	NaN	NaN	NaN
Pyrde_1925	A0A0P0N5Z3	NADP-dependent malic enzyme	NaN	NaN	NaN	NaN	NaN	NaN	NaN	NaN
Pyrde_1934	A0A0N7JDE6	AAA domain-containing protein	NaN	NaN	NaN	NaN	NaN	NaN	NaN	NaN
Pyrde_1941	A0A0P0N5E1	Dehydrogenase-related protein	NaN	NaN	NaN	NaN	NaN	NaN	NaN	NaN
Pyrde_1944	A0A0P0N6M4	Glycosyltransferase family protein	NaN	NaN	NaN	NaN	NaN	NaN	NaN	NaN
Pyrde_1945	A0A0P0N6N5	NAD-dependent epimerase/dehydratase	NaN	NaN	NaN	NaN	NaN	NaN	NaN	NaN
Pyrde_1948	A0A0P0N612	Methyltransferase domain protein	NaN	NaN	NaN	NaN	NaN	NaN	NaN	NaN
Pyrde_1950	A0A0N7JDE8	RHH_1 domain-containing protein	NaN	NaN	NaN	NaN	NaN	NaN	NaN	NaN
Pyrde_1955	A0A0P0N6Q4	Putative nucleic acid-binding protein	NaN	NaN	NaN	NaN	NaN	NaN	NaN	NaN
Pyrde_1957	A0A0P0N5B0	Sulfate adenylyltransferase	NaN	NaN	NaN	NaN	NaN	NaN	NaN	NaN
Pyrde_1958	A0A0N7JDE9	Nucleotide pyrophosphatase	NaN	NaN	NaN	NaN	NaN	NaN	NaN	NaN
Pyrde_1979	A0A0P0N5X6	Uncharacterized protein	NaN	NaN	NaN	NaN	NaN	NaN	NaN	NaN
Pyrde_1983	A0A0P0N638	NurA domain-containing protein	NaN	NaN	NaN	NaN	NaN	NaN	NaN	NaN
Pyrde_1986	A0A0P0N6E3	Uncharacterized protein	NaN	NaN	NaN	NaN	NaN	NaN	NaN	NaN
Pyrde_1987	A0A0P0N5I4	Uncharacterized protein	NaN	NaN	NaN	NaN	NaN	NaN	NaN	NaN
Pyrde_1988	A0A0P0N532	Uncharacterized protein	NaN	NaN	NaN	NaN	NaN	NaN	NaN	NaN
Pyrde_1998	A0A0N7JDF4	Probable tRNA sulfurtransferase	NaN	NaN	NaN	NaN	NaN	NaN	NaN	NaN
Pyrde_1999	A0A0P0N5P4	Dinucleotide-utilizing enzyme	NaN	NaN	NaN	NaN	NaN	NaN	NaN	NaN
Pyrde_2006	A0A0N7JDF5	Ribonuclease P protein component 2	NaN	NaN	NaN	NaN	NaN	NaN	NaN	NaN
Pyrde_2010	A0A0P0N5J4	Translation-associated GTPase	NaN	NaN	NaN	NaN	NaN	NaN	NaN	NaN
Pyrde_2015	A0A0P0N6D1	50S ribosomal protein L24e	NaN	NaN	NaN	NaN	NaN	NaN	NaN	NaN
Pyrde_2021	A0A0P0N5Q9	Geranylgeranyl pyrophosphate synthase	NaN	NaN	NaN	NaN	NaN	NaN	NaN	NaN
Pyrde_2027	A0A0P0N6L5	DNA-directed RNA polymerase subunit N	NaN	NaN	NaN	NaN	NaN	NaN	NaN	NaN
